# Supplementary material for: Bis(4-amino­pyridinium) hexa­aqua­nickel(II) bis­(sulfate)
Source: Acta Crystallogr Sect E Struct Rep Online. 2013 Dec 7;70(Pt 1):m6. doi: 10.1107/S1600536813032558 (PMC3914041; doi:10.1107/S1600536813032558)
Supplement: Supplementary file 1 [file e-70-000m6-sup1.cif]

##############################################################################
#                                                                            #
# This CIF contains the data in a paper accepted for publication in          #
# Acta Crystallographica Section E. It conforms to the requirements of       #
# Notes for Authors for Acta Crystallographica Section E, and has been       #
# peer reviewed under the auspices of the IUCr Commission on Journals.       #
#                                                                            #
# Full details of the Crystallographic Information File format               #
# are given in the paper "The Crystallographic Information File (CIF):       #
# a New Standard Archive File for Crystallography" by S. R. Hall, F. H.      #
# Allen and I. D. Brown [Acta Cryst. (1991), A47, 655-685].                  #
#                                                                            #
# The current version of the core CIF dictionary is obtainable from          #
# ftp://ftp.iucr.org/pub/cif_core.dic.                                       #
#                                                                            #
# Software is freely available for graphical display of the structure(s)     #
# in this CIF. For information consult the CIF software page                 #
# http://www.iucr.org/resources/cif/software.                                #
#                                                                            #
# This file may be used for bona fide research purposes within the           #
# scientific community so long as proper attribution is given to the journal # 
# article from which it was obtained.                                        #
#                                                                            #
##############################################################################
data_I
_database_code_depnum_ccdc_archive 'CCDC 974558'
_audit_creation_method     SHELXL-97
_chemical_name_systematic
;
Bis(4-aminopyridinium) hexaaquanickel(II) bis(sulfate)
;
_chemical_name_common     ?
_chemical_formula_moiety     'H12 Ni O6 2+, 2(C5 H7 N2 +), 2(O4 S 2-)'
_chemical_formula_sum     'C10 H26 N4 Ni O14 S2'
_chemical_formula_iupac     '(C5 H7 N2)2 [Ni (H2 O)6] (S O4)2'
_chemical_formula_weight     549.18
_chemical_melting_point     ?
_symmetry_cell_setting     triclinic
_symmetry_space_group_name_H-M     'P -1 '
_symmetry_space_group_name_Hall     '-P 1'
loop_
    _symmetry_equiv_pos_as_xyz
    'x, y, z'
    '-x, -y, -z'
_cell_length_a     6.212(2)
_cell_length_b     7.015(3)
_cell_length_c     12.422(2)
_cell_angle_alpha     100.61(3)
_cell_angle_beta     99.26(2)
_cell_angle_gamma     99.57(2)
_cell_volume     514.3(3)
_cell_formula_units_Z     1
_cell_measurement_reflns_used     25
_cell_measurement_theta_min     9
_cell_measurement_theta_max     11
_cell_measurement_temperature     293(2)
_exptl_crystal_description     block
_exptl_crystal_colour     blue
_exptl_crystal_size_max     0.30
_exptl_crystal_size_mid     0.20
_exptl_crystal_size_min     0.20
_exptl_crystal_density_diffrn     1.773
_exptl_crystal_density_meas     ?
_exptl_crystal_density_method     'not measured'
_exptl_crystal_F_000     286
_exptl_absorpt_coefficient_mu     0.643
_exptl_absorpt_correction_type     none
_exptl_absorpt_process_details     ?
_exptl_absorpt_correction_T_min     ?
_exptl_absorpt_correction_T_max     ?
_exptl_special_details
;
;
_diffrn_ambient_temperature     293
_diffrn_radiation_type     AgK\a
_diffrn_radiation_wavelength     0.56085
_diffrn_radiation_source     'fine-focus sealed tube'
_diffrn_radiation_monochromator     graphite
_diffrn_measurement_device_type     'Enraf--Nonius TurboCAD-4'
_diffrn_measurement_method     '\w scans'
_diffrn_reflns_number     5919
_diffrn_reflns_av_R_equivalents     0.0144
_diffrn_reflns_av_sigmaI/netI     0.0290
_diffrn_reflns_theta_min     2.38
_diffrn_reflns_theta_max     27.96
_diffrn_reflns_theta_full     27.96
_diffrn_measured_fraction_theta_max     0.996
_diffrn_measured_fraction_theta_full     0.996
_diffrn_reflns_limit_h_min     -10
_diffrn_reflns_limit_h_max     10
_diffrn_reflns_limit_k_min     -11
_diffrn_reflns_limit_k_max     11
_diffrn_reflns_limit_l_min     -2
_diffrn_reflns_limit_l_max     20
_diffrn_standards_number     2
_diffrn_standards_interval_time     120
_diffrn_standards_decay_%     5
_refine_special_details
;
 Refinement of F^2^ against ALL reflections.  The weighted R-factor wR and
 goodness of fit S are based on F^2^, conventional R-factors R are based
 on F, with F set to zero for negative F^2^. The threshold expression of
 F^2^ > 2sigma(F^2^) is used only for calculating R-factors(gt) etc. and is
 not relevant to the choice of reflections for refinement.  R-factors based
 on F^2^ are statistically about twice as large as those based on F, and R-
 factors based on ALL data will be even larger.
;
_reflns_number_total     5022
_reflns_number_gt     3986
_reflns_threshold_expression     I>2sigma(I)
_refine_ls_structure_factor_coef     Fsqd
_refine_ls_matrix_type     full
_refine_ls_R_factor_all     0.0565
_refine_ls_R_factor_gt     0.0379
_refine_ls_wR_factor_gt     0.0910
_refine_ls_wR_factor_ref     0.0972
_refine_ls_goodness_of_fit_ref     1.110
_refine_ls_restrained_S_all     1.110
_refine_ls_number_reflns     5022
_refine_ls_number_parameters     174
_refine_ls_number_restraints     6
_refine_ls_hydrogen_treatment     mixed
_refine_ls_weighting_scheme     calc
_refine_ls_weighting_details
         'calc w=1/[\s^2^(Fo^2^)+(0.0459P)^2^+0.2397P] where P=(Fo^2^+2Fc^2^)/3'
_atom_sites_solution_hydrogens     geom
_atom_sites_solution_primary     direct
_atom_sites_solution_secondary     difmap
_refine_ls_shift/su_max     0.001
_refine_ls_shift/su_mean     0.000
_refine_diff_density_max     0.752
_refine_diff_density_min     -1.058
_refine_ls_extinction_method     none
_refine_ls_extinction_coef     ?
loop_
    _atom_type_symbol
    _atom_type_description
    _atom_type_scat_dispersion_real
    _atom_type_scat_dispersion_imag
    _atom_type_scat_source
    'Ni' 'Ni' 0.3147 0.7232
                         'International Tables Vol C Tables 4.2.6.8 and 6.1.1.4'
    'O' 'O' 0.0056 0.0036
                         'International Tables Vol C Tables 4.2.6.8 and 6.1.1.4'
    'S' 'S' 0.0826 0.0763
                         'International Tables Vol C Tables 4.2.6.8 and 6.1.1.4'
    'C' 'C' 0.0015 0.0009
                         'International Tables Vol C Tables 4.2.6.8 and 6.1.1.4'
    'N' 'N' 0.0030 0.0019
                         'International Tables Vol C Tables 4.2.6.8 and 6.1.1.4'
    'H' 'H' 0.0000 0.0000
                         'International Tables Vol C Tables 4.2.6.8 and 6.1.1.4'
_computing_data_collection     'CAD-4 EXPRESS (Enraf--Nonius, 1994)'
_computing_cell_refinement     'CAD-4 EXPRESS (Enraf--Nonius, 1994)'
_computing_data_reduction     'XCAD4 (Harms & Wocadlo, 1995)'
_computing_structure_solution     'SHELXS97 (Sheldrick, 2008)'
_computing_structure_refinement     'SHELXL97 (Sheldrick, 2008)'
_computing_molecular_graphics     'ORTEP-3 for Windows (Farrugia, 2012)'
_computing_publication_material     'WinGX (Farrugia, 2012)'
loop_
    _atom_site_type_symbol
    _atom_site_label
    _atom_site_fract_x
    _atom_site_fract_y
    _atom_site_fract_z
    _atom_site_U_iso_or_equiv
    _atom_site_adp_type
    _atom_site_calc_flag
    _atom_site_refinement_flags
    _atom_site_occupancy
    _atom_site_symmetry_multiplicity
    _atom_site_disorder_assembly
    _atom_site_disorder_group
    Ni Ni1 0.0000 0.0000 0.0000 0.01654(6) Uani d S 1 2 . .
    O O1 0.15341(17) -0.21342(15) -0.07350(9) 0.02370(18) Uani d D 1 1 . .
    O O2 0.28416(17) 0.11424(15) 0.12233(10) 0.0257(2) Uani d D 1 1 . .
    O O3 0.10291(17) 0.16756(15) -0.10704(9) 0.02297(18) Uani d . 1 1 . .
    C C1 0.9486(2) -0.2906(2) 0.45752(12) 0.0243(2) Uani d . 1 1 . .
    N N2 0.9660(3) -0.1384(2) 0.68016(12) 0.0418(4) Uani d . 1 1 . .
    H H1 0.9714 -0.0903 0.7496 0.050 Uiso calc R 1 1 . .
    C C3 0.7706(3) -0.2354(3) 0.61472(15) 0.0395(4) Uani d . 1 1 . .
    H H3 0.6434 -0.2507 0.6454 0.047 Uiso calc R 1 1 . .
    C C5 1.1512(3) -0.1901(2) 0.53005(15) 0.0316(3) Uani d . 1 1 . .
    H H5 1.2830 -0.1752 0.5032 0.038 Uiso calc R 1 1 . .
    C C4 1.1524(3) -0.1156(3) 0.63905(16) 0.0389(4) Uani d . 1 1 . .
    H H4 1.2856 -0.0473 0.6861 0.047 Uiso calc R 1 1 . .
    N N1 0.9396(3) -0.3609(3) 0.35006(12) 0.0338(3) Uani d . 1 1 . .
    C C2 0.7559(3) -0.3115(3) 0.50454(13) 0.0305(3) Uani d . 1 1 . .
    H H2 0.6191 -0.3773 0.4601 0.037 Uiso calc R 1 1 . .
    H H103 0.056(4) 0.261(3) -0.1106(18) 0.030(5) Uiso d . 1 1 . .
    H H203 0.236(3) 0.205(3) -0.1029(16) 0.023(4) Uiso d . 1 1 . .
    H H7 1.061(5) -0.333(4) 0.327(2) 0.062(8) Uiso d . 1 1 . .
    H H6 0.827(5) -0.410(4) 0.307(2) 0.048(7) Uiso d . 1 1 . .
    S S1 0.62063(5) 0.35433(4) 0.81367(3) 0.02033(7) Uani d . 1 1 . .
    O O5 0.85539(16) 0.44487(16) 0.86606(11) 0.0306(2) Uani d . 1 1 . .
    O O7 0.53371(17) 0.21768(17) 0.88249(10) 0.0295(2) Uani d . 1 1 . .
    O O4 0.48753(19) 0.50858(17) 0.81131(13) 0.0354(3) Uani d . 1 1 . .
    O O6 0.6085(2) 0.2407(2) 0.70136(11) 0.0420(3) Uani d . 1 1 . .
    H H1O1 0.257(3) -0.228(3) -0.0278(18) 0.047(7) Uiso d D 1 1 . .
    H H2O1 0.065(4) -0.327(3) -0.098(2) 0.059(8) Uiso d D 1 1 . .
    H H1O2 0.363(4) 0.225(2) 0.129(2) 0.047(7) Uiso d D 1 1 . .
    H H2O2 0.367(3) 0.034(3) 0.1328(19) 0.032(5) Uiso d D 1 1 . .
loop_
    _atom_site_aniso_label
    _atom_site_aniso_U_11
    _atom_site_aniso_U_22
    _atom_site_aniso_U_33
    _atom_site_aniso_U_12
    _atom_site_aniso_U_13
    _atom_site_aniso_U_23
    Ni1 0.01578(10) 0.01730(10) 0.01684(10) 0.00301(7) 0.00362(7) 0.00442(7)
    O1 0.0239(4) 0.0213(4) 0.0263(5) 0.0059(3) 0.0053(4) 0.0045(4)
    O2 0.0219(4) 0.0216(4) 0.0301(5) 0.0031(3) -0.0012(4) 0.0038(4)
    O3 0.0195(4) 0.0242(4) 0.0287(5) 0.0051(3) 0.0078(4) 0.0113(4)
    C1 0.0253(6) 0.0268(6) 0.0222(6) 0.0068(5) 0.0044(5) 0.0081(5)
    N2 0.0545(10) 0.0452(8) 0.0222(6) 0.0137(7) 0.0035(6) -0.0014(6)
    C3 0.0401(9) 0.0538(10) 0.0278(7) 0.0136(8) 0.0131(7) 0.0080(7)
    C5 0.0255(6) 0.0327(7) 0.0340(7) 0.0020(5) 0.0014(6) 0.0079(6)
    C4 0.0395(8) 0.0317(8) 0.0358(8) 0.0025(6) -0.0064(7) -0.0006(6)
    N1 0.0303(6) 0.0498(8) 0.0217(6) 0.0093(6) 0.0061(5) 0.0071(6)
    C2 0.0256(6) 0.0398(8) 0.0253(6) 0.0043(6) 0.0061(5) 0.0064(6)
    S1 0.01526(12) 0.02018(13) 0.02486(15) 0.00201(10) 0.00201(10) 0.00623(11)
    O5 0.0164(4) 0.0257(5) 0.0454(7) -0.0001(3) -0.0019(4) 0.0076(5)
    O7 0.0222(4) 0.0331(5) 0.0390(6) 0.0067(4) 0.0098(4) 0.0184(5)
    O4 0.0231(5) 0.0246(5) 0.0571(8) 0.0068(4) -0.0024(5) 0.0124(5)
    O6 0.0400(7) 0.0518(8) 0.0275(6) 0.0023(6) 0.0070(5) -0.0019(5)
_geom_special_details
;
 All esds (except the esd in the dihedral angle between two l.s. planes)
 are estimated using the full covariance matrix.  The cell esds are taken
 into account individually in the estimation of esds in distances, angles
 and torsion angles; correlations between esds in cell parameters are only
 used when they are defined by crystal symmetry.  An approximate (isotropic)
 treatment of cell esds is used for estimating esds involving l.s. planes.
;
loop_
    _geom_bond_atom_site_label_1
    _geom_bond_atom_site_label_2
    _geom_bond_site_symmetry_2
    _geom_bond_distance
    _geom_bond_publ_flag
    Ni1 O3 2 2.0388(11) ?
    Ni1 O3 . 2.0388(11) ?
    Ni1 O1 . 2.0578(12) ?
    Ni1 O1 2 2.0578(12) ?
    Ni1 O2 2 2.0701(12) ?
    Ni1 O2 . 2.0701(12) ?
    O1 H1O1 . 0.818(15) ?
    O1 H2O1 . 0.860(15) ?
    O2 H1O2 . 0.828(15) ?
    O2 H2O2 . 0.839(14) ?
    O3 H103 . 0.77(2) ?
    O3 H203 . 0.82(2) ?
    C1 N1 . 1.324(2) ?
    C1 C2 . 1.412(2) ?
    C1 C5 . 1.413(2) ?
    N2 C4 . 1.336(3) ?
    N2 C3 . 1.342(3) ?
    N2 H1 . 0.8600 ?
    C3 C2 . 1.357(2) ?
    C3 H3 . 0.9300 ?
    C5 C4 . 1.357(3) ?
    C5 H5 . 0.9300 ?
    C4 H4 . 0.9300 ?
    N1 H7 . 0.85(3) ?
    N1 H6 . 0.79(3) ?
    C2 H2 . 0.9300 ?
    S1 O6 . 1.4574(14) ?
    S1 O4 . 1.4686(12) ?
    S1 O5 . 1.4793(12) ?
    S1 O7 . 1.4897(12) ?
loop_
    _geom_angle_atom_site_label_1
    _geom_angle_atom_site_label_2
    _geom_angle_atom_site_label_3
    _geom_angle_site_symmetry_1
    _geom_angle_site_symmetry_3
    _geom_angle
    _geom_angle_publ_flag
    O3 Ni1 O3 2 . 180.00(5) ?
    O3 Ni1 O1 2 . 92.26(5) ?
    O3 Ni1 O1 . . 87.74(5) ?
    O3 Ni1 O1 2 2 87.74(5) ?
    O3 Ni1 O1 . 2 92.26(5) ?
    O1 Ni1 O1 . 2 180.00(7) ?
    O3 Ni1 O2 2 2 93.96(5) ?
    O3 Ni1 O2 . 2 86.04(5) ?
    O1 Ni1 O2 . 2 89.83(5) ?
    O1 Ni1 O2 2 2 90.17(5) ?
    O3 Ni1 O2 2 . 86.04(5) ?
    O3 Ni1 O2 . . 93.96(5) ?
    O1 Ni1 O2 . . 90.17(5) ?
    O1 Ni1 O2 2 . 89.83(5) ?
    O2 Ni1 O2 2 . 180.00(7) ?
    Ni1 O1 H1O1 . . 109.7(18) ?
    Ni1 O1 H2O1 . . 112.7(19) ?
    H1O1 O1 H2O1 . . 107.0(19) ?
    Ni1 O2 H1O2 . . 123.5(17) ?
    Ni1 O2 H2O2 . . 114.9(14) ?
    H1O2 O2 H2O2 . . 108.4(18) ?
    Ni1 O3 H103 . . 118.3(16) ?
    Ni1 O3 H203 . . 118.9(13) ?
    H103 O3 H203 . . 103.5(18) ?
    N1 C1 C2 . . 121.41(14) ?
    N1 C1 C5 . . 121.51(14) ?
    C2 C1 C5 . . 117.08(14) ?
    C4 N2 C3 . . 121.02(15) ?
    C4 N2 H1 . . 119.5 ?
    C3 N2 H1 . . 119.5 ?
    N2 C3 C2 . . 121.01(17) ?
    N2 C3 H3 . . 119.5 ?
    C2 C3 H3 . . 119.5 ?
    C4 C5 C1 . . 119.69(16) ?
    C4 C5 H5 . . 120.2 ?
    C1 C5 H5 . . 120.2 ?
    N2 C4 C5 . . 121.31(16) ?
    N2 C4 H4 . . 119.3 ?
    C5 C4 H4 . . 119.3 ?
    C1 N1 H7 . . 115.4(19) ?
    C1 N1 H6 . . 123(2) ?
    H7 N1 H6 . . 121(3) ?
    C3 C2 C1 . . 119.88(16) ?
    C3 C2 H2 . . 120.1 ?
    C1 C2 H2 . . 120.1 ?
    O6 S1 O4 . . 111.02(9) ?
    O6 S1 O5 . . 109.76(8) ?
    O4 S1 O5 . . 110.07(7) ?
    O6 S1 O7 . . 108.89(8) ?
    O4 S1 O7 . . 109.07(8) ?
    O5 S1 O7 . . 107.96(7) ?
loop_
    _geom_hbond_atom_site_label_D
    _geom_hbond_atom_site_label_H
    _geom_hbond_atom_site_label_A
    _geom_hbond_site_symmetry_A
    _geom_hbond_distance_DH
    _geom_hbond_distance_HA
    _geom_hbond_distance_DA
    _geom_hbond_angle_DHA
    _geom_hbond_publ_flag
    N2 H1 O2 2_656 0.86 2.43 3.102(2) 136 yes
    N2 H1 O3 1_656 0.86 2.23 2.983(2) 147 yes
    O1 H1O1 O7 2_656 0.82(2) 2.03(2) 2.8231(16) 163(2) yes
    O1 H2O1 O5 1_444 0.86(2) 1.82(2) 2.6741(16) 172(2) yes
    O2 H1O2 O4 2_666 0.832(18) 1.895(17) 2.6952(17) 161(2) yes
    O2 H2O2 O7 2_656 0.84(2) 1.95(2) 2.7480(16) 159(2) yes
    N1 H6 O4 2_656 0.80(3) 2.17(3) 2.957(2) 173(3) yes
    N1 H7 O5 2_756 0.86(3) 2.55(3) 3.153(2) 129(2) yes
    N1 H7 O6 2_756 0.86(3) 2.15(3) 2.998(2) 170(2) yes
    O3 H103 O5 1_454 0.77(2) 1.96(2) 2.7072(15) 164(2) yes
    O3 H203 O7 1_554 0.815(19) 1.876(19) 2.6682(15) 164(2) yes
_iucr_refine_instructions_details
;
TITL cad4 in P -1
CELL  0.56087   6.2123   7.0146  12.4217  100.606   99.258   99.575
ZERR     2.00   0.0020   0.0030   0.0020    0.030    0.020    0.020
LATT   1
SFAC  NI   O    S    C    N    H
UNIT  1    14   2    10   4    26
MERG   2
OMIT     1  -4   3
OMIT     2  -4   3
OMIT     0  -2   4
OMIT     2  -2   2
OMIT     1  -2   4
OMIT    -3  -1   1
OMIT    -2   0   6
OMIT    -3  -1   7
OMIT     0  -1   2
OMIT    -3   4   0
OMIT    -2   2   5
OMIT     2  -4   1
OMIT     3  -2   4
OMIT     0   1   9
OMIT     2   0   0
OMIT    -3   1   2
OMIT    -1   1   6
OMIT     1  -1   5
OMIT    -2  -1   4
OMIT     0   3   3
OMIT    -1  -1   7
DFIX     0.850   0.020 O1 H1O1
DFIX     0.850   0.020 O1 H2O1
DFIX     1.350   0.020 H1O1 H2O1
DFIX     0.850   0.020 O2 H2O2
DFIX     0.850   0.020 O2 H1O2
DFIX     1.350   0.020 H1O2 H2O2
DFIX     0.850   0.020 O2 H2O3
DFIX     0.850   0.020 O2 H1O3
DFIX     1.350   0.020 H1O3 H2O3
MPLA C1 N2 C3 C5 C4 C2
MPLA C1 N2 C3 C5 C4 C2
MPLA C1 C3 C5 C4 C2
MPLA N2 C3 C5 C4 C2
MPLA N2 C3 C5 C4 C2
MPLA C1 C3 C5 C4 C2
MPLA C1 N2 C3 C5 C4 C2
MPLA C1 N2 C3 C4 C2
FMAP   2
PLAN   20
ACTA
BOND   $H
L.S.   3
WGHT    0.053000    0.027500
FVAR       1.21558
NI1   1    0.000000    0.000000    0.000000    10.50000    0.01578    0.01730 =
         0.01684    0.00442    0.00362    0.00301
O1    2    0.153407   -0.213422   -0.073497    11.00000    0.02389    0.02126 =
         0.02628    0.00447    0.00532    0.00588
O2    2    0.284160    0.114244    0.122328    11.00000    0.02188    0.02157 =
         0.03012    0.00376   -0.00124    0.00309
O3    2    0.102905    0.167559   -0.107040    11.00000    0.01953    0.02417 =
         0.02872    0.01132    0.00778    0.00506
C1    4    0.948635   -0.290584    0.457523    11.00000    0.02535    0.02676 =
         0.02222    0.00813    0.00438    0.00675
N2    5    0.966036   -0.138436    0.680164    11.00000    0.05450    0.04523 =
         0.02219   -0.00142    0.00348    0.01365
AFIX  43
H1    6    0.971387   -0.090256    0.749631    11.00000   -1.20000
AFIX   0
C3    4    0.770615   -0.235405    0.614717    11.00000    0.04014    0.05385 =
         0.02782    0.00797    0.01315    0.01365
AFIX  43
H3    6    0.643366   -0.250657    0.645359    11.00000   -1.20000
AFIX   0
C5    4    1.151162   -0.190133    0.530053    11.00000    0.02551    0.03265 =
         0.03397    0.00792    0.00143    0.00204
AFIX  43
H5    6    1.282965   -0.175187    0.503199    11.00000   -1.20000
AFIX   0
C4    4    1.152383   -0.115607    0.639053    11.00000    0.03953    0.03168 =
         0.03580   -0.00056   -0.00636    0.00253
AFIX  43
H4    6    1.285565   -0.047286    0.686072    11.00000   -1.20000
AFIX   0
N1    5    0.939568   -0.360930    0.350063    11.00000    0.03035    0.04977 =
         0.02165    0.00708    0.00613    0.00926
C2    4    0.755874   -0.311514    0.504545    11.00000    0.02564    0.03984 =
         0.02525    0.00644    0.00609    0.00429
AFIX  43
H2    6    0.619101   -0.377343    0.460071    11.00000   -1.20000
AFIX   0
H103  6    0.055898    0.261173   -0.110550    11.00000    0.03027
H203  6    0.236476    0.204962   -0.102857    11.00000    0.02259
H7    6    1.061027   -0.332805    0.327285    11.00000    0.06155
H6    6    0.826510   -0.409704    0.307107    11.00000    0.04768
MOLE    2
S1    3    0.620625    0.354328    0.813668    11.00000    0.01526    0.02018 =
         0.02486    0.00623    0.00201    0.00201
O5    2    0.855393    0.444873    0.866057    11.00000    0.01641    0.02571 =
         0.04545    0.00762   -0.00187   -0.00014
O7    2    0.533708    0.217679    0.882490    11.00000    0.02216    0.03313 =
         0.03896    0.01840    0.00978    0.00672
O4    2    0.487532    0.508581    0.811311    11.00000    0.02311    0.02457 =
         0.05711    0.01240   -0.00236    0.00684
O6    2    0.608492    0.240696    0.701358    11.00000    0.04002    0.05183 =
         0.02755   -0.00188    0.00704    0.00229
H1O1  6    0.256519   -0.227945   -0.027830    11.00000    0.04697
H2O1  6    0.065104   -0.327037   -0.097530    11.00000    0.05905
H1O2  6    0.363418    0.224503    0.128655    11.00000    0.04683
H2O2  6    0.367283    0.033925    0.132801    11.00000    0.03240
HKLF 4
REM  cad4 in P -1
REM R1 =  0.0379 for   3986 Fo > 4sig(Fo)  and  0.0565 for all   5022 data
REM    174 parameters refined using      6 restraints
END
WGHT      0.0530      0.0275
REM Highest difference peak  0.752,  deepest hole -1.058,  1-sigma level  0.125
Q1    1   0.0584  0.1045  0.0125  11.00000  0.05    0.75
Q2    1  -0.0125  0.1060  0.0023  11.00000  0.05    0.61
Q3    1   0.5749  0.4429  0.8121  11.00000  0.05    0.52
Q4    1   0.8102  0.5536  0.8479  11.00000  0.05    0.38
Q5    1   0.8814  0.5610  0.8791  11.00000  0.05    0.37
Q6    1   0.3823  0.3254  0.1605  11.00000  0.05    0.33
Q7    1   0.5255  0.3020  0.9179  11.00000  0.05    0.32
Q8    1   0.5369  0.1108  0.6723  11.00000  0.05    0.32
Q9    1   0.5330  0.2561  0.1421  11.00000  0.05    0.32
Q10   1   0.7206  0.4481  0.8303  11.00000  0.05    0.31
Q11   1   0.2742  0.3710  0.1851  11.00000  0.05    0.31
Q12   1   1.0089 -0.0030  0.5314  11.00000  0.05    0.31
Q13   1   0.4935 -0.2995  0.4572  11.00000  0.05    0.31
Q14   1   0.3513  0.2637  0.1460  11.00000  0.05    0.30
Q15   1   0.4605  0.1305  0.8381  11.00000  0.05    0.29
Q16   1   0.2458  0.3242  0.1407  11.00000  0.05    0.29
Q17   1   0.2623 -0.2739 -0.1883  11.00000  0.05    0.29
Q18   1   1.0733 -0.0884  0.4560  11.00000  0.05    0.28
Q19   1   0.5127  0.5959  0.8033  11.00000  0.05    0.28
Q20   1   0.3995 -0.3326  0.4146  11.00000  0.05    0.28
;
data_cad4
_journal_date_recd_electronic     2013-11-25
_journal_date_accepted     2013-11-29
_journal_name_full     'Acta Crystallographica, Section E'
_journal_year     2014
_journal_volume     70
_journal_issue      1
_journal_page_first     m6
_journal_page_last     m6
_journal_paper_category     QM
_journal_paper_doi     10.1107/S1600536813032558
_journal_coeditor_code     WM2787
_publ_contact_author_name     'Wajda Smirani'
_publ_contact_author_address
;
Laboratoire de chimie des Mat\'eriaux
Facult\'e des Sciences de Bizerte
7021 Zarzouna Bizerte
Tunisia
;
_publ_contact_author_email     'wajda_sta@yahoo.fr'
_publ_contact_author_fax     '216 72 590 566'
_publ_contact_author_phone     '216 72 591 906'
_publ_section_title
;
Bis(4-aminopyridinium) hexaaquanickel(II) bis(sulfate)
;
loop_
    _publ_author_name
    _publ_author_footnote
    _publ_author_address
    'Sahbani, Thameur' .
;
Laboratoire de Chimie des Mat\'eriaux
Facult\'e des Sciences de Bizerte
7021 Zarzouna Bizerte
Tunisia
;
    'Smirani Sta, Wajda' .
;
Laboratoire de Chimie des Mat\'eriaux
Facult\'e des Sciences de Bizerte
7021 Zarzouna Bizerte
Tunisia
;
    'Rzaigui, Mohamed' .
;
Laboratoire de Chimie des Mat\'eriaux
Facult\'e des Sciences de Bizerte
7021 Zarzouna Bizerte
Tunisia
;
