# Supplementary material for: Bis(4-amino­pyridinium) hexa­aqua­nickel(II) bis­(sulfate)
Source: Acta Crystallogr Sect E Struct Rep Online. 2013 Dec 7;70(Pt 1):m6. doi: 10.1107/S1600536813032558 (PMC3914041; doi:10.1107/S1600536813032558)
Supplement: Supplementary file 2 [file e-70-000m6-Isup2.hkl]

#
# h,k,l, Fc-squared, Fo-squared, sigma(Fo-squared) and status flag
#
data_I
_shelx_title ' cad4 in P -1'
_shelx_refln_list_code          4
_shelx_F_calc_maximum       94.01
_exptl_crystal_F_000       286.00
_reflns_d_resolution_high  0.5981
 
loop_
 _symmetry_equiv_pos_as_xyz
 'x, y, z'
 '-x, -y, -z'
 
_cell_length_a     6.2123
_cell_length_b     7.0146
_cell_length_c    12.4217
_cell_angle_alpha 100.606
_cell_angle_beta   99.258
_cell_angle_gamma  99.575
 
_shelx_F_squared_multiplier     1.000
 
loop_
 _refln_index_h
 _refln_index_k
 _refln_index_l
 _refln_F_squared_calc
 _refln_F_squared_meas
 _refln_F_squared_sigma
 _refln_observed_status
   1   0   0     1661.29     1481.49      4.90 o
   3   0   0       52.17       36.11      1.01 o
   4   0   0        1.87        1.94      2.74 o
   5   0   0      182.86      188.79      2.67 o
   6   0   0       99.85       92.27      2.44 o
   7   0   0       32.03       33.75      2.02 o
   8   0   0      253.57      251.14      7.67 o
   9   0   0       18.41       20.40      2.53 o
  10   0   0        3.44        1.43      2.85 o
 -10   1   0       71.93       72.52      3.37 o
  -9   1   0       12.99       14.16      2.23 o
  -8   1   0       12.52       11.97      4.08 o
  -7   1   0      251.82      249.20      3.77 o
  -6   1   0       62.92       59.29      2.01 o
  -5   1   0      992.46      938.02     11.26 o
  -4   1   0     2641.91     2521.50     23.44 o
  -3   1   0        3.17        1.90      0.68 o
  -2   1   0     1059.26     1030.44      6.84 o
  -1   1   0     1563.80     1431.75      7.58 o
   0   1   0      199.72      166.64      2.37 o
   1   1   0     3077.36     2630.42     19.08 o
   2   1   0      368.18      396.70      3.86 o
   3   1   0     1860.47     1867.52     21.44 o
   4   1   0       23.40       28.16      1.50 o
   5   1   0      242.39      241.42      3.01 o
   6   1   0       88.13       95.20      2.43 o
   7   1   0      148.89      143.17      3.17 o
   8   1   0       18.11       19.80      2.87 o
   9   1   0      159.67      166.46      6.76 o
 -10   2   0        4.21        5.14      2.47 o
  -9   2   0       39.17       46.72      2.67 o
  -8   2   0       40.67       40.27      2.44 o
  -7   2   0        1.00       -2.13      2.13 o
  -6   2   0      486.61      471.31      4.50 o
  -5   2   0        9.19        7.81      1.19 o
  -4   2   0     1009.91     1028.06     12.33 o
  -3   2   0      576.79      555.13     11.13 o
  -2   2   0        1.02        0.65      0.84 o
  -1   2   0      859.70      844.45      4.20 o
   0   2   0     1161.50     1017.05     15.35 o
   1   2   0        0.72        1.40      0.54 o
   2   2   0     1832.62     1704.02      7.56 o
   3   2   0       14.21       13.63      0.97 o
   4   2   0      196.08      203.47      2.63 o
   5   2   0      106.04      102.02      2.30 o
   6   2   0       74.49       74.40      3.32 o
   7   2   0      294.42      290.12      5.56 o
   8   2   0       10.66       13.54      2.05 o
   9   2   0       14.23       13.41      2.57 o
 -10   3   0        6.35        5.53      4.06 o
  -9   3   0        0.76        0.27      2.97 o
  -8   3   0       78.21       77.19      2.81 o
  -7   3   0        8.50       11.50      1.75 o
  -6   3   0       53.55       52.64      3.20 o
  -5   3   0     1162.04     1140.85      7.57 o
  -4   3   0       59.31       65.66      1.72 o
  -3   3   0     2841.18     2687.58     10.65 o
  -2   3   0       53.28       37.52      1.02 o
  -1   3   0      100.31      108.46      1.53 o
   0   3   0       10.49       17.81      0.78 o
   1   3   0       70.18       64.79      1.30 o
   2   3   0      403.46      410.44      3.03 o
   3   3   0     1542.82     1428.25      9.43 o
   4   3   0       19.61       16.78      1.34 o
   5   3   0      364.21      365.87      4.05 o
   6   3   0       25.96       23.21      1.94 o
   7   3   0       25.70       23.41      2.17 o
   8   3   0       45.19       47.68      6.75 o
   9   3   0        6.78        8.90      2.50 o
 -10   4   0        5.88        5.02      4.47 o
  -9   4   0      126.86      122.94      3.74 o
  -8   4   0       43.50       49.68      2.53 o
  -7   4   0      237.79      236.28      8.92 o
  -6   4   0       43.90       41.12      1.95 o
  -5   4   0       72.91       72.15      3.27 o
  -4   4   0      372.70      372.42      3.44 o
  -2   4   0     1288.06     1288.96      7.52 o
  -1   4   0      227.01      213.19      2.21 o
   0   4   0       89.53       88.37      1.52 o
   1   4   0       12.03       16.39      0.97 o
   2   4   0       56.22       54.04      1.48 o
   3   4   0        1.70        1.10      1.21 o
   4   4   0      605.37      584.74      4.89 o
   5   4   0        8.08        9.54      1.59 o
   6   4   0      255.58      255.32      4.07 o
   7   4   0        0.46        1.46      2.63 o
   8   4   0        1.96        0.05      4.04 o
  -9   5   0       48.85       53.70      4.06 o
  -8   5   0       39.19       41.25      2.50 o
  -7   5   0        6.96        2.80      2.15 o
  -6   5   0      453.30      448.57      4.81 o
  -5   5   0       47.94       41.91      1.81 o
  -4   5   0       28.06       23.65      1.46 o
  -3   5   0       11.44       12.74      1.13 o
  -2   5   0       25.30       26.55      1.26 o
  -1   5   0      180.65      170.36      2.30 o
   0   5   0      252.63      219.76      3.10 o
   1   5   0      254.09      237.64      6.73 o
   2   5   0      745.47      690.02     10.10 o
   3   5   0       19.57       19.36      1.49 o
   4   5   0        0.93       -2.14      2.14 o
   5   5   0      198.28      189.26      3.57 o
   6   5   0        5.20        8.88      1.89 o
   7   5   0       82.16       85.31      3.25 o
   8   5   0       14.89       15.27      2.75 o
  -9   6   0        0.70        2.40      2.69 o
  -8   6   0       45.43       44.34      2.73 o
  -7   6   0        2.89        0.63      2.72 o
  -6   6   0        5.07        4.94      1.62 o
  -5   6   0       54.10       57.18      2.11 o
  -4   6   0       17.06       13.29      1.44 o
  -3   6   0       56.70       56.86      1.88 o
  -2   6   0      779.36      737.28      5.07 o
  -1   6   0        5.07        6.24      1.78 o
   0   6   0      440.17      414.31      9.61 o
   1   6   0      329.45      322.92      4.57 o
   2   6   0       32.21       30.67      2.24 o
   3   6   0      210.91      206.18      3.37 o
   4   6   0       13.16       16.80      3.21 o
   5   6   0       46.87       46.55      4.63 o
   6   6   0       44.41       48.27      2.73 o
   7   6   0        2.22        3.64      3.38 o
  -9   7   0       42.08       39.25      3.04 o
  -8   7   0       10.19        5.68      2.44 o
  -7   7   0       57.87       61.47      5.22 o
  -6   7   0       21.71       21.49      2.10 o
  -5   7   0        9.08        8.80      1.71 o
  -4   7   0      193.81      200.73      3.34 o
  -3   7   0      175.45      163.85      3.02 o
  -2   7   0       56.90       54.66      2.00 o
  -1   7   0      446.55      433.47      6.11 o
   0   7   0        7.48       10.41      1.93 o
   1   7   0      540.17      516.63      8.31 o
   2   7   0       14.50       17.20      1.80 o
   3   7   0       17.49       17.65      1.98 o
   4   7   0      113.59      117.46      4.15 o
   5   7   0        0.29        1.79      2.30 o
   6   7   0        3.58        6.28      2.60 o
  -8   8   0       32.29       32.45      2.83 o
  -7   8   0        0.10       -0.22      2.90 o
  -6   8   0       56.55       50.30      2.67 o
  -5   8   0       10.57        9.02      1.86 o
  -4   8   0       26.87       23.37      2.04 o
  -3   8   0      536.06      531.41      5.44 o
  -2   8   0       65.01       55.74      2.32 o
  -1   8   0       63.15       62.27      2.39 o
   0   8   0      140.63      133.74      4.27 o
   1   8   0       55.68       50.52      2.32 o
   2   8   0       81.35       80.66      2.82 o
   3   8   0        1.72        2.05      2.85 o
   4   8   0       48.96       53.27      2.75 o
   5   8   0       68.23       66.96      3.33 o
  -7   9   0      113.73      120.70      3.95 o
  -6   9   0        1.46       -3.25      3.25 o
  -5   9   0       84.04       84.67      3.05 o
  -4   9   0        8.19        5.89      2.37 o
  -3   9   0        2.40        0.02      2.87 o
  -2   9   0       71.28       68.47      2.70 o
  -1   9   0        1.44        0.05      2.10 o
   0   9   0      126.13      136.60      3.41 o
   1   9   0       41.02       39.66      2.94 o
   2   9   0       25.14       22.63      2.34 o
   3   9   0       45.74       52.74      2.84 o
   4   9   0        1.92        6.27      3.30 o
  -6  10   0       49.71       49.81      7.96 o
  -5  10   0        0.39       -2.14      3.21 o
  -4  10   0      118.75      126.24      4.29 o
  -3  10   0        7.87        7.40      4.30 o
  -2  10   0        0.12        2.48      2.84 o
  -1  10   0       42.91       45.79      3.54 o
   0  10   0        6.59        5.40      2.28 o
   1  10   0       34.63       37.51      2.77 o
   2  10   0       45.14       49.46      2.96 o
   3  10   0        5.49        3.71      2.93 o
  -4  11   0        0.30        1.52      3.22 o
  -3  11   0       36.06       40.27      4.41 o
  -2  11   0        0.59       -1.71      3.22 o
  -1  11   0       23.98       25.49      2.86 o
   0  11   0       28.83       31.52      3.42 o
   1  11   0        4.20        9.00      2.61 o
  -1 -11   1       10.47        6.11      3.96 o
   0 -11   1       73.06       79.65      3.53 o
   1 -11   1        1.50        3.07      2.70 o
   2 -11   1        8.11        3.89      3.06 o
   3 -11   1        6.14        6.14      2.41 o
   4 -11   1        0.60        0.27      3.71 o
   5 -11   1       32.21       35.39      3.67 o
  -3 -10   1        2.38        3.75      2.73 o
  -2 -10   1       51.27       61.45      3.09 o
  -1 -10   1        4.81        4.20      3.19 o
   0 -10   1       23.71       25.67      2.44 o
   1 -10   1       72.25       76.94      3.15 o
   2 -10   1        4.96        1.77      2.39 o
   3 -10   1       74.55       73.59      5.99 o
   4 -10   1       26.48       30.11      4.61 o
   5 -10   1        0.60        3.19      2.16 o
   6 -10   1       64.02       70.39      4.09 o
  -4  -9   1       61.51       66.76      3.33 o
  -3  -9   1       28.81       33.73      2.49 o
  -2  -9   1        1.36        1.78      2.36 o
  -1  -9   1      154.35      164.45      3.81 o
   0  -9   1       24.84       27.99      2.27 o
   1  -9   1       19.76       17.13      1.99 o
   2  -9   1      105.07      113.03      3.47 o
   3  -9   1        4.56        6.54      3.08 o
   4  -9   1      126.36      123.40      3.36 o
   5  -9   1        4.83        1.93      2.47 o
   6  -9   1       37.91       40.97      2.73 o
   7  -9   1       83.29       81.65      3.48 o
  -5  -8   1       96.47       98.79      3.61 o
  -4  -8   1       36.17       34.63      3.53 o
  -3  -8   1       91.54       99.30      3.06 o
  -2  -8   1        5.12        5.25      1.82 o
  -1  -8   1        3.01        0.64      1.89 o
   0  -8   1      173.31      180.53      3.37 o
   1  -8   1        3.02        1.70      3.08 o
   2  -8   1      193.42      185.27      3.41 o
   3  -8   1      289.23      288.36      4.15 o
   4  -8   1        0.80       -0.34      3.83 o
   5  -8   1       79.75       83.30      2.81 o
   6  -8   1        0.20        1.54      2.16 o
   7  -8   1       10.01       15.33      2.49 o
   8  -8   1       20.95       21.85      2.70 o
  -6  -7   1        0.94       -0.13      3.05 o
  -5  -7   1       44.58       48.07      2.65 o
  -4  -7   1       78.23       80.43      5.55 o
  -3  -7   1        0.89        1.84      2.22 o
  -2  -7   1      244.66      247.49      3.73 o
  -1  -7   1       50.42       48.54      2.06 o
   0  -7   1        8.98        6.10      3.43 o
   1  -7   1      123.17      121.25      5.99 o
   2  -7   1        0.18        2.40      1.48 o
   3  -7   1      294.79      272.80      3.75 o
   4  -7   1       65.61       69.48      2.32 o
   5  -7   1        3.83        3.62      1.94 o
   6  -7   1      128.72      135.28      3.27 o
   7  -7   1        0.35       -1.69      6.22 o
   8  -7   1        0.60        5.24      2.02 o
   9  -7   1       34.24       37.98      8.25 o
  -7  -6   1        3.51        1.63      3.52 o
  -6  -6   1       91.67       92.65      3.26 o
  -5  -6   1        0.15       -0.65      2.53 o
  -4  -6   1       17.17       18.80      1.88 o
  -3  -6   1       41.78       42.96      1.95 o
  -2  -6   1        4.45        5.00      1.31 o
  -1  -6   1      386.54      364.62      4.41 o
   0  -6   1        0.40        1.71      1.59 o
   1  -6   1      192.73      185.81      2.70 o
   2  -6   1      463.38      455.46      4.06 o
   3  -6   1        6.65        6.53      1.26 o
   4  -6   1       86.68       80.86      2.22 o
   5  -6   1      182.24      182.64      3.22 o
   6  -6   1        2.55        1.31      2.25 o
   7  -6   1       73.09       82.00      2.85 o
   8  -6   1        3.97        3.50      2.37 o
   9  -6   1       39.15       36.27      2.93 o
  -8  -5   1       40.47       39.31      3.12 o
  -7  -5   1        1.86        1.27      3.06 o
  -6  -5   1        8.36        7.83      5.77 o
  -5  -5   1      137.27      141.29      3.21 o
  -4  -5   1       31.50       29.51      1.74 o
  -3  -5   1      244.29      229.92      3.15 o
  -2  -5   1      513.77      487.80      4.09 o
  -1  -5   1      240.54      239.92      5.31 o
   0  -5   1      901.22      802.50     10.46 o
   1  -5   1       91.18       85.12      1.71 o
   2  -5   1       93.17       76.56      1.78 o
   3  -5   1      163.77      169.51      2.46 o
   4  -5   1       71.36       70.08      1.92 o
   5  -5   1      235.09      227.07      3.27 o
   6  -5   1      119.78      121.48      4.09 o
   7  -5   1       26.95       26.00      2.03 o
   8  -5   1      158.71      163.79      4.01 o
   9  -5   1        0.13       -1.15      3.25 o
  -8  -4   1        1.03        0.49      4.23 o
  -7  -4   1       84.06       88.44      3.01 o
  -6  -4   1      119.99      123.87      7.46 o
  -5  -4   1       37.07       39.97      1.94 o
  -4  -4   1      311.41      309.16      5.08 o
  -3  -4   1       11.05        9.78      1.32 o
  -2  -4   1     1020.83      972.81      7.34 o
  -1  -4   1      478.40      446.13      3.22 o
   0  -4   1      322.63      282.04      2.50 o
   1  -4   1      703.70      612.30      9.88 o
   3  -4   1       76.35       92.19      1.72 o
   4  -4   1      176.83      182.65      2.53 o
   5  -4   1       28.01       26.75      1.53 o
   6  -4   1      205.97      205.82      6.83 o
   7  -4   1      197.18      195.08      3.55 o
   8  -4   1       31.26       33.55      2.35 o
   9  -4   1      123.94      121.88      6.27 o
  10  -4   1        3.59        5.07      2.53 o
  -9  -3   1       25.77       22.22      3.61 o
  -8  -3   1       13.22       13.01      2.37 o
  -7  -3   1        2.17        2.27      2.13 o
  -6  -3   1      293.86      306.91      4.71 o
  -5  -3   1        0.22        0.99      1.50 o
  -4  -3   1       70.38       71.40      1.89 o
  -3  -3   1     1723.36     1649.85      9.25 o
  -2  -3   1       76.36       75.15      1.43 o
  -1  -3   1        1.81        3.55      0.69 o
   0  -3   1       13.46        8.58      0.89 o
   1  -3   1       19.54       17.24      0.79 o
   2  -3   1     1479.99     1418.36     15.21 o
   3  -3   1      129.47      133.46      1.87 o
   4  -3   1      503.56      490.87      9.43 o
   5  -3   1     1312.90     1305.72      8.12 o
   6  -3   1        9.08        8.56      1.63 o
   7  -3   1      364.68      343.51      4.39 o
   8  -3   1       27.70       28.98      2.24 o
   9  -3   1        5.73        6.07      3.75 o
  10  -3   1       66.00       72.38      3.76 o
  -9  -2   1       28.91       33.08      2.70 o
  -8  -2   1      105.53      104.33      4.03 o
  -7  -2   1      117.33      121.95      5.30 o
  -6  -2   1       11.19       10.90      1.57 o
  -5  -2   1      360.00      348.84      3.70 o
  -4  -2   1       56.04       58.61      2.38 o
  -3  -2   1      446.75      435.85      3.92 o
  -2  -2   1     1084.49      988.40      5.69 o
  -1  -2   1        9.04        7.09      0.61 o
   0  -2   1     8838.20     5328.69     41.99 o
   1  -2   1     6851.37     5353.97     10.49 o
   2  -2   1      173.11      208.91      3.50 o
   3  -2   1     2470.05     2254.95      9.15 o
   4  -2   1       80.46       88.55      2.89 o
   5  -2   1      700.93      699.16      4.81 o
   6  -2   1      192.18      193.34      3.07 o
   7  -2   1        0.18        0.08      2.22 o
   8  -2   1      115.18      109.57      3.35 o
   9  -2   1        1.26       -3.40      3.52 o
  10  -2   1        4.91       -0.79      3.46 o
  -9  -1   1      101.07      104.85      3.60 o
  -8  -1   1       14.87       16.36      2.07 o
  -7  -1   1      420.22      411.81      4.85 o
  -6  -1   1      147.86      142.38      2.78 o
  -5  -1   1      480.78      447.28      6.82 o
  -4  -1   1     1738.59     1638.44      9.88 o
  -2  -1   1       72.31       98.92      1.61 o
  -1  -1   1     3487.40     2987.23     25.51 o
   0  -1   1       33.83       54.25      0.64 o
   1  -1   1     2931.32     2739.06     33.16 o
   2  -1   1        5.62        6.42      0.61 o
   3  -1   1      547.65      588.11      6.48 o
   4  -1   1     1427.57     1366.42     14.48 o
   5  -1   1      387.72      397.37      9.88 o
   6  -1   1       35.43       34.79      1.83 o
   7  -1   1       33.97       35.95      4.28 o
   8  -1   1        0.39        1.14      2.51 o
   9  -1   1       49.43       47.62      2.86 o
  10  -1   1       12.79       13.97      2.75 o
 -10   0   1        5.98        1.83      9.19 o
  -9   0   1       51.20       48.78      2.88 o
  -8   0   1      181.20      186.09      3.78 o
  -7   0   1        8.45        9.67      1.66 o
  -6   0   1      578.22      558.76      5.61 o
  -5   0   1        0.35        1.97      2.07 o
  -4   0   1        1.01        0.60      1.26 o
  -3   0   1      200.22      200.65      4.92 o
  -2   0   1      575.67      544.23      3.48 o
  -1   0   1      706.51      774.17      2.97 o
   1   0   1     1149.45     1197.30      3.99 o
   2   0   1     5896.30     5106.39     87.14 o
   3   0   1        2.08        2.14      1.70 o
   4   0   1       79.80       86.93      1.69 o
   5   0   1       97.51       92.25      2.08 o
   6   0   1       16.09       15.96      1.55 o
   7   0   1      291.03      300.70      4.18 o
   8   0   1       38.73       36.43      3.56 o
   9   0   1        0.09       -1.39      3.08 o
 -10   1   1       54.59       57.25      3.28 o
  -9   1   1        6.79        8.91      2.70 o
  -8   1   1       37.37       35.76      3.06 o
  -7   1   1       35.01       40.38      2.03 o
  -6   1   1      141.02      134.43      2.58 o
  -5   1   1      493.49      483.18      6.46 o
  -4   1   1      298.62      321.16      4.84 o
  -3   1   1      528.53      556.82      7.87 o
  -2   1   1     1492.41     1466.97      9.38 o
  -1   1   1      734.88      822.99     10.50 o
   0   1   1     2699.60     2021.35     23.96 o
   1   1   1      832.46      842.52      3.96 o
   2   1   1     1525.31     1641.55     18.82 o
   3   1   1     1963.28     1951.18     12.59 o
   4   1   1       35.12       46.82      2.44 o
   5   1   1       23.07       28.89      1.58 o
   6   1   1       92.41       92.04      2.43 o
   7   1   1       15.66       15.51      2.61 o
   8   1   1       75.12       83.67      2.99 o
   9   1   1       67.41       70.85      3.29 o
 -10   2   1       13.15       14.79      3.67 o
  -9   2   1      117.88      112.28      5.17 o
  -8   2   1       49.58       50.21      4.11 o
  -7   2   1       12.78       16.65      3.66 o
  -6   2   1       21.03       24.43      1.57 o
  -5   2   1       10.39        8.50      1.18 o
  -4   2   1     2190.87     2101.59     60.56 o
  -3   2   1      107.91      108.71      1.56 o
  -2   2   1     3159.44     3028.47     50.76 o
  -1   2   1     2626.51     2281.60     30.50 o
   0   2   1      352.48      288.77      3.79 o
   1   2   1       70.59       78.89      1.16 o
   2   2   1      208.08      253.65      2.21 o
   3   2   1       20.28       18.29      1.05 o
   4   2   1      349.70      347.34      3.34 o
   5   2   1       93.03       81.54      2.12 o
   6   2   1       84.33       85.45      3.19 o
   7   2   1       95.55       86.96      2.83 o
   8   2   1       11.58       16.39      2.46 o
   9   2   1       65.72       67.62      3.32 o
 -10   3   1        0.08       -3.26      3.26 o
  -9   3   1       29.66       31.48      2.56 o
  -8   3   1       75.80       80.75      3.96 o
  -7   3   1        0.38        1.14      1.75 o
  -6   3   1      202.29      193.36      5.36 o
  -5   3   1      477.18      464.57      4.04 o
  -4   3   1      104.83      101.87      1.87 o
  -3   3   1      526.77      526.60      8.76 o
  -2   3   1        1.30        1.13      1.00 o
  -1   3   1     1610.89     1542.84     15.60 o
   0   3   1       38.36       91.94      3.63 o
   1   3   1        7.19        6.84      0.76 o
   2   3   1      240.28      219.06      5.86 o
   3   3   1      230.98      217.94      3.70 o
   4   3   1        5.47        9.91      1.30 o
   5   3   1      568.25      548.08      4.95 o
   6   3   1       51.81       48.10      2.16 o
   7   3   1       65.36       70.61      2.72 o
   8   3   1       73.92       72.76      3.17 o
   9   3   1        0.11        1.29      3.43 o
 -10   4   1       30.16       29.51      2.93 o
  -9   4   1        0.25        2.30      5.33 o
  -8   4   1       12.49       14.55      2.78 o
  -7   4   1      148.11      142.73      3.11 o
  -6   4   1       17.65       19.74      2.12 o
  -5   4   1      227.14      215.69      3.04 o
  -4   4   1       14.60       11.97      1.61 o
  -3   4   1       41.79       40.58      1.33 o
  -2   4   1     1594.58     1480.54     16.51 o
  -1   4   1      120.41      111.59      2.87 o
   0   4   1      259.04      241.41      2.39 o
   1   4   1      497.66      474.88      3.45 o
   2   4   1      100.45      109.42      2.15 o
   3   4   1      159.47      163.45      2.56 o
   4   4   1      283.58      270.62      3.50 o
   5   4   1      114.84      112.81      2.79 o
   6   4   1      322.80      316.48      8.24 o
   7   4   1        5.97        5.69      2.05 o
   8   4   1       19.48       21.40      6.34 o
  -9   5   1       78.32       81.89      4.15 o
  -8   5   1        0.83       -1.08      2.79 o
  -7   5   1      142.68      140.27      3.16 o
  -6   5   1      414.02      404.90      4.58 o
  -5   5   1       66.24       67.67      3.06 o
  -4   5   1      193.09      202.75      2.86 o
  -3   5   1       72.78       74.64      1.81 o
  -2   5   1        3.35        3.55      1.21 o
  -1   5   1      375.44      338.94      5.72 o
   0   5   1      218.91      218.02      3.33 o
   1   5   1      860.55      773.82      6.25 o
   2   5   1      752.92      704.85     11.42 o
   3   5   1       12.89       11.82      1.44 o
   4   5   1      222.60      215.98      3.49 o
   5   5   1        9.07        7.90      1.88 o
   6   5   1        0.19        1.32      2.68 o
   7   5   1       92.81      101.14      3.52 o
  -9   6   1        4.36        9.07      2.24 o
  -8   6   1      128.80      130.79      3.51 o
  -7   6   1        7.16        9.49      1.94 o
  -6   6   1      139.53      135.44      3.08 o
  -5   6   1       73.84       72.60      2.24 o
  -4   6   1       46.55       46.70      1.86 o
  -3   6   1      385.45      390.39      6.99 o
  -2   6   1      267.23      251.69      3.14 o
  -1   6   1       26.19       23.81      1.44 o
   0   6   1      615.05      560.80      4.57 o
   1   6   1       10.89       11.16      1.44 o
   2   6   1      263.74      256.75      3.52 o
   3   6   1      194.94      183.61      3.27 o
   4   6   1        1.47        3.80      1.62 o
   5   6   1       97.37      107.22      3.16 o
   6   6   1        7.93        8.85      2.22 o
   7   6   1        0.60        1.38      3.38 o
  -9   7   1       18.00       17.42      2.69 o
  -8   7   1        7.67       11.26      3.27 o
  -7   7   1      174.92      178.50      3.94 o
  -6   7   1        4.83        9.17      1.82 o
  -5   7   1       29.89       30.43      1.98 o
  -4   7   1       62.16       60.07      2.12 o
  -3   7   1       28.18       27.53      1.77 o
  -2   7   1      230.65      230.31      7.67 o
  -1   7   1       95.76       85.92      2.55 o
   0   7   1       42.31       44.34      2.59 o
   1   7   1      418.13      392.57      4.50 o
   2   7   1       84.20       83.28      2.58 o
   3   7   1       66.90       67.12      4.22 o
   4   7   1       14.33       15.96      5.30 o
   5   7   1        0.10       -2.18      3.07 o
   6   7   1       55.22       57.10      3.17 o
  -8   8   1        4.17       -3.31      3.58 o
  -7   8   1        2.73        2.01      3.14 o
  -6   8   1       59.22       60.22      6.20 o
  -5   8   1        7.60        8.26      5.36 o
  -4   8   1      133.13      131.55      3.16 o
  -3   8   1       80.86       68.90      2.56 o
  -2   8   1        2.35       -1.67      2.42 o
  -1   8   1      253.18      243.03      4.71 o
   0   8   1       19.46       22.46      1.87 o
   1   8   1        6.41        6.37      2.28 o
   2   8   1       63.25       61.80      4.26 o
   3   8   1        0.47        0.32      2.65 o
   4   8   1      103.31      104.12      4.45 o
   5   8   1        6.00        8.95      2.54 o
  -7   9   1       17.74       20.70      2.67 o
  -6   9   1        7.18        2.19      3.28 o
  -5   9   1      133.07      134.49      3.70 o
  -4   9   1        1.09       -2.38      2.92 o
  -3   9   1       90.34       88.87      2.97 o
  -2   9   1       15.27       13.18      2.09 o
  -1   9   1       25.25       26.21      2.31 o
   0   9   1      156.55      158.88      4.66 o
   1   9   1        0.52       -1.87      2.69 o
   2   9   1       15.87       16.87      2.41 o
   3   9   1       40.90       43.92      2.93 o
   4   9   1        3.66        5.29      2.36 o
  -6  10   1       13.30       10.14      3.76 o
  -5  10   1       34.63       37.08      2.83 o
  -4  10   1      145.05      147.64      4.04 o
  -3  10   1        5.64        7.67      3.41 o
  -2  10   1       36.44       32.61      2.68 o
  -1  10   1        4.89        4.91      2.46 o
   0  10   1        0.16       -0.64      3.06 o
   1  10   1       33.74       35.20      2.77 o
   2  10   1       17.56       18.53      2.76 o
  -4  11   1       12.17       14.79      2.68 o
  -3  11   1       24.98       24.49      2.80 o
  -2  11   1        0.38       -3.31      4.20 o
  -1  11   1       40.50       43.20      3.09 o
   0  11   1        0.16        3.06      3.37 o
  -1 -11   2       67.30       71.16      3.68 o
   0 -11   2       43.92       46.33      3.46 o
   1 -11   2        1.46        0.91      3.46 o
   2 -11   2       39.35       44.17      2.90 o
   3 -11   2        0.08        1.04      3.37 o
   4 -11   2       31.38       34.54      2.91 o
   5 -11   2       21.87       25.43      2.96 o
  -3 -10   2       31.48       36.28      3.38 o
  -2 -10   2       11.59       15.28      3.59 o
  -1 -10   2       10.84       15.88      3.44 o
   0 -10   2      113.74      120.95      5.90 o
   1 -10   2       38.99       40.75      3.33 o
   2 -10   2        0.19        2.12      2.22 o
   3 -10   2       90.00       87.68      3.43 o
   4 -10   2       20.23       22.08      2.43 o
   5 -10   2       12.65       12.04      2.47 o
   6 -10   2       12.01       13.07      3.69 o
  -5  -9   2        5.14        4.86      2.84 o
  -4  -9   2      113.78      113.42      3.89 o
  -3  -9   2        0.48       -3.19      3.19 o
  -2  -9   2       65.29       74.76      2.89 o
  -1  -9   2       51.44       53.25      2.69 o
   0  -9   2        1.09        6.71      1.78 o
   1  -9   2       26.26       30.99      2.13 o
   2  -9   2        9.50       12.61      1.94 o
   3  -9   2        0.28       -0.19      2.61 o
   4  -9   2       90.66      100.33      3.20 o
   5  -9   2       24.92       24.53      5.20 o
   6  -9   2      115.02      114.74      7.57 o
   7  -9   2       18.04       15.49      3.84 o
  -6  -8   2       44.56       48.30      3.14 o
  -5  -8   2       22.33       24.08      2.54 o
  -4  -8   2       28.00       30.09      2.47 o
  -3  -8   2       98.00       99.00      3.46 o
  -2  -8   2        5.41        5.03      1.80 o
  -1  -8   2       53.42       56.41      2.37 o
   0  -8   2        1.20        3.53      1.75 o
   1  -8   2        4.46        4.20      2.79 o
   2  -8   2      291.48      287.79      4.05 o
   3  -8   2       44.10       43.69      2.18 o
   4  -8   2       19.80       22.21      5.87 o
   5  -8   2      165.19      168.93      4.61 o
   6  -8   2        0.94        3.45      2.22 o
   7  -8   2       79.86       86.32      3.26 o
   8  -8   2        7.87       10.17      2.66 o
  -6  -7   2        0.65       -0.38      5.12 o
  -5  -7   2       48.65       49.15      2.71 o
  -4  -7   2       19.26       25.30      1.97 o
  -3  -7   2       26.99       29.54      2.02 o
  -2  -7   2      464.46      446.90      4.80 o
  -1  -7   2        0.20       -0.55      2.22 o
   0  -7   2      135.85      132.99      2.62 o
   1  -7   2        3.14        2.40      1.94 o
   2  -7   2       34.38       37.01      2.24 o
   3  -7   2      383.68      374.50      5.61 o
   4  -7   2      160.20      158.49      3.10 o
   5  -7   2      238.08      228.96      3.83 o
   6  -7   2      129.54      134.01      3.25 o
   7  -7   2       38.74       37.33      2.54 o
   8  -7   2       10.07       12.12      2.44 o
   9  -7   2        3.69        5.62      2.76 o
  -7  -6   2       96.74      103.20      3.57 o
  -6  -6   2       90.16       91.47      3.28 o
  -5  -6   2       17.95       19.88      2.18 o
  -4  -6   2       19.01       19.50      1.89 o
  -3  -6   2        2.59       -0.09      1.76 o
  -2  -6   2       44.25       51.08      2.86 o
  -1  -6   2     1049.78      934.70     27.90 o
   0  -6   2       11.13       10.18      1.47 o
   1  -6   2      919.98      825.82     13.67 o
   2  -6   2       16.37       18.01      1.40 o
   3  -6   2       18.49       17.37      1.36 o
   4  -6   2       62.21       59.34      2.02 o
   5  -6   2       53.31       58.18      2.12 o
   6  -6   2       19.38       19.79      1.94 o
   7  -6   2      128.97      127.48      3.37 o
   8  -6   2        3.46        4.22      5.46 o
   9  -6   2       41.83       45.17      3.57 o
  -8  -5   2       29.18       32.67      2.86 o
  -7  -5   2        0.72        0.59      3.09 o
  -6  -5   2      166.94      168.40      8.95 o
  -5  -5   2       65.94       66.39      2.42 o
  -4  -5   2       47.24       44.44      2.01 o
  -3  -5   2      232.25      219.49     11.70 o
  -2  -5   2       22.02       22.49      2.33 o
  -1  -5   2       24.67       21.59      1.24 o
   0  -5   2      701.93      601.30      4.25 o
   1  -5   2      163.52      159.21      2.23 o
   2  -5   2     1340.83     1218.95     14.51 o
   3  -5   2        4.78        7.36      1.13 o
   4  -5   2       12.18        6.17      1.25 o
   5  -5   2      216.57      219.60      4.77 o
   6  -5   2       58.98       62.45      2.81 o
   7  -5   2       59.16       57.39      6.25 o
   8  -5   2      195.61      192.69      5.88 o
   9  -5   2        1.80        0.28      3.26 o
  -8  -4   2        0.17       -2.46      3.16 o
  -7  -4   2      115.61      114.07      3.32 o
  -6  -4   2        5.19        6.68      1.70 o
  -5  -4   2      163.93      164.25      2.97 o
  -4  -4   2       74.91       76.38      2.74 o
  -3  -4   2       98.56      103.26      2.03 o
  -2  -4   2      666.17      605.61      4.40 o
  -1  -4   2        8.21        6.51      1.33 o
   0  -4   2     1790.10     1611.98      9.49 o
   1  -4   2     5773.70     4705.66     74.26 o
   2  -4   2      155.01      158.66      3.27 o
   3  -4   2      309.07      295.80      3.75 o
   4  -4   2       33.54       32.53      1.45 o
   5  -4   2        8.38        8.68      1.32 o
   6  -4   2      218.76      206.96      3.33 o
   7  -4   2        5.03        5.69      2.70 o
   8  -4   2      132.51      131.60      4.25 o
   9  -4   2       62.05       57.47      3.01 o
  -9  -3   2       52.79       58.89      3.17 o
  -8  -3   2        6.19        7.03      2.08 o
  -7  -3   2        0.49        5.66      1.74 o
  -6  -3   2      227.00      230.76      3.63 o
  -5  -3   2        9.38        6.97      2.55 o
  -4  -3   2     2941.96     2714.92     13.15 o
  -3  -3   2      987.96      957.14      7.42 o
  -2  -3   2      387.75      368.14      3.56 o
  -1  -3   2      274.75      237.99      2.08 o
   0  -3   2       86.29       92.12      1.30 o
   1  -3   2        0.75        3.62      0.67 o
   2  -3   2      789.33      814.33      5.41 o
   3  -3   2       16.11       18.41      1.00 o
   4  -3   2     1734.31     1683.91     16.07 o
   5  -3   2       94.72       94.16      2.17 o
   6  -3   2       71.62       67.48      2.67 o
   7  -3   2       92.34       99.53      2.74 o
   8  -3   2        4.19        4.89      1.92 o
   9  -3   2       88.80       88.45      3.33 o
  10  -3   2       28.60       33.41      5.16 o
  -9  -2   2        7.49        8.35      2.29 o
  -8  -2   2      238.48      244.78      4.43 o
  -7  -2   2        0.61        3.44      2.48 o
  -6  -2   2      154.60      150.25      3.56 o
  -5  -2   2      173.64      169.53      3.77 o
  -4  -2   2       23.56       24.37      1.27 o
  -3  -2   2     2100.64     1955.53     28.56 o
  -2  -2   2       82.93       83.90      1.32 o
  -1  -2   2      483.19      510.82      3.56 o
   0  -2   2       87.84       98.22      1.12 o
   1  -2   2     5358.52     4492.50     25.25 o
   3  -2   2     1637.62     1641.33      8.00 o
   4  -2   2        0.30       -0.43      1.34 o
   5  -2   2     1438.81     1361.47     17.12 o
   6  -2   2        1.17       -1.82      2.55 o
   7  -2   2      262.10      264.85      3.99 o
   8  -2   2       34.14       32.59      2.30 o
   9  -2   2        5.51       10.54      2.17 o
  10  -2   2       33.99       38.58      3.12 o
  -9  -1   2        5.66        5.07      2.57 o
  -8  -1   2        8.53        9.93      2.51 o
  -7  -1   2      423.33      421.26      4.88 o
  -6  -1   2       18.08       16.23      2.08 o
  -5  -1   2      195.28      190.30      2.72 o
  -4  -1   2      121.52      130.43      1.97 o
  -3  -1   2       27.07       26.52      0.95 o
  -2  -1   2     1121.03     1093.63      5.31 o
  -1  -1   2       56.74       81.41      0.94 o
   1  -1   2     1587.81     1649.90     21.82 o
   2  -1   2       44.60       55.10      1.02 o
   3  -1   2     2368.32     2340.48     29.51 o
   4  -1   2      312.15      293.93      2.83 o
   5  -1   2       17.56       17.93      2.40 o
   6  -1   2      820.13      798.90      5.87 o
   7  -1   2       12.29       14.12      1.84 o
   8  -1   2       13.54       11.43      2.10 o
   9  -1   2        9.61        8.61      2.37 o
 -10   0   2       16.25       14.40      2.76 o
  -9   0   2      147.03      133.98      3.88 o
  -8   0   2       39.50       37.81      2.53 o
  -7   0   2      214.58      212.94      3.55 o
  -6   0   2      126.65      134.54      3.50 o
  -5   0   2        0.59       -0.75      1.59 o
  -4   0   2      626.79      582.32      4.08 o
  -3   0   2      120.59      119.34      2.20 o
  -2   0   2      467.03      449.71      7.73 o
  -1   0   2     7134.33     6211.26    138.15 o
   0   0   2      181.10      195.64      3.82 o
   1   0   2     1419.47     1546.46     12.17 o
   2   0   2      199.28      168.50      1.59 o
   3   0   2       18.50       27.20      1.00 o
   4   0   2      508.22      520.13      3.74 o
   5   0   2       81.72       77.80      2.51 o
   6   0   2       52.51       52.50      1.99 o
   7   0   2      146.64      144.04      3.16 o
   8   0   2       19.16       21.09      2.22 o
   9   0   2       16.34       16.17      2.80 o
 -10   1   2       16.55       20.80      5.67 o
  -9   1   2       11.39        8.60      2.23 o
  -8   1   2      208.47      207.76      6.03 o
  -7   1   2        2.95        3.42      1.72 o
  -6   1   2      208.58      212.73      5.43 o
  -5   1   2      602.51      593.99      4.30 o
  -4   1   2       17.91       15.77      1.13 o
  -2   1   2       74.88       82.82      1.12 o
  -1   1   2       13.21       14.35      0.60 o
   0   1   2     4979.60     3611.20     19.55 o
   1   1   2       15.22       17.83      0.90 o
   2   1   2     4391.26     4059.81     11.20 o
   3   1   2      154.95      152.92      4.44 o
   4   1   2        0.77        2.06      1.28 o
   5   1   2       43.46       47.48      2.61 o
   6   1   2       68.57       62.59      2.18 o
   7   1   2       19.36       21.61      1.92 o
   8   1   2      233.62      233.25      4.43 o
   9   1   2        9.25        4.67      2.55 o
 -10   2   2      102.79       97.27      5.54 o
  -9   2   2       29.91       33.49      4.65 o
  -8   2   2        0.80        3.98      2.01 o
  -7   2   2       18.22       17.92      1.67 o
  -6   2   2       13.00       13.05      1.41 o
  -5   2   2       55.10       56.74      1.68 o
  -4   2   2      275.42      254.85      4.55 o
  -3   2   2      172.50      186.69      5.20 o
  -2   2   2     5577.64     4739.45     42.59 o
  -1   2   2     2067.97     1850.14      6.71 o
   0   2   2       29.67       26.08      1.28 o
   1   2   2     1118.78     1016.02      5.51 o
   2   2   2      220.89      247.37      2.26 o
   3   2   2      832.40      876.35     13.92 o
   4   2   2      142.96      128.11      2.28 o
   5   2   2      136.01      132.68      2.59 o
   6   2   2      144.10      147.62      5.64 o
   7   2   2       11.97       12.96      1.96 o
   8   2   2        0.12        1.18      2.91 o
   9   2   2      124.65      124.42      5.01 o
 -10   3   2        2.34       -0.44      3.56 o
  -9   3   2       44.34       43.39      2.70 o
  -8   3   2       31.03       28.14      2.15 o
  -7   3   2        9.12        8.02      1.67 o
  -6   3   2      476.30      456.22      8.71 o
  -5   3   2       26.57       27.85      1.47 o
  -4   3   2      202.16      218.72      2.54 o
  -3   3   2      873.50      898.43     11.39 o
  -2   3   2      852.92      888.52     13.33 o
  -1   3   2     2058.00     1819.22     25.45 o
   0   3   2      363.35      360.87     11.20 o
   1   3   2      320.97      333.16      2.63 o
   2   3   2      515.02      499.31      6.43 o
   3   3   2       45.34       46.26      1.55 o
   4   3   2       97.63       93.44      3.36 o
   5   3   2      257.70      240.75      3.53 o
   6   3   2        6.86        5.75      3.14 o
   7   3   2      128.49      126.63      6.98 o
   8   3   2       25.16       23.46      2.62 o
 -10   4   2       28.16       31.80      2.76 o
  -9   4   2        0.93        1.98      2.09 o
  -8   4   2       65.23       65.52      2.68 o
  -7   4   2       59.85       58.34      2.30 o
  -6   4   2       55.11       55.23      2.11 o
  -5   4   2      816.06      775.58     12.04 o
  -4   4   2        6.34        6.57      1.15 o
  -3   4   2      856.63      860.58      7.07 o
  -2   4   2      441.92      428.90      3.24 o
  -1   4   2       26.51       25.48      1.12 o
   0   4   2      176.79      152.63      2.03 o
   1   4   2      330.94      310.98      2.91 o
   2   4   2        0.33        0.95      1.16 o
   3   4   2      437.57      414.02      8.56 o
   4   4   2        2.05        3.71      2.38 o
   5   4   2      236.71      231.95      3.76 o
   6   4   2       46.72       44.46      2.39 o
   7   4   2        0.20       -1.17      3.01 o
   8   4   2       54.39       56.67      3.18 o
 -10   5   2        7.62       10.96      6.94 o
  -9   5   2       38.18       41.52      3.20 o
  -8   5   2        3.60        1.02      2.94 o
  -7   5   2      356.91      342.50      6.53 o
  -6   5   2      154.84      140.01      3.03 o
  -5   5   2       74.50       79.06      3.58 o
  -4   5   2      412.70      395.65      6.24 o
  -3   5   2        1.21        1.89      1.25 o
  -2   5   2      101.45      101.21      1.99 o
  -1   5   2       20.83       17.89      1.19 o
   0   5   2       72.33       63.66      2.68 o
   1   5   2      784.48      718.07      8.63 o
   2   5   2       62.81       64.88      2.67 o
   3   5   2       10.87        9.30      1.53 o
   4   5   2      253.16      252.36      3.77 o
   5   5   2       25.21       23.71      2.07 o
   6   5   2      133.04      134.69      4.09 o
   7   5   2       21.25       21.90      2.53 o
  -9   6   2       27.58       31.39      2.82 o
  -8   6   2       31.54       29.38      4.11 o
  -7   6   2        1.07        1.44      2.17 o
  -6   6   2      215.02      211.55      3.69 o
  -5   6   2        3.93        1.29      1.78 o
  -4   6   2      161.78      159.39      2.88 o
  -3   6   2      312.25      283.61      3.50 o
  -2   6   2      168.30      156.22      5.61 o
  -1   6   2        4.92        2.83      3.01 o
   0   6   2      101.39       98.08      2.22 o
   1   6   2        8.46       11.14      1.43 o
   2   6   2      477.87      451.77      5.22 o
   3   6   2       57.50       55.27      2.24 o
   4   6   2      110.87      114.58      3.96 o
   5   6   2       58.14       58.72      3.12 o
   6   6   2       45.65       46.59      2.73 o
   7   6   2       46.93       41.03      3.20 o
  -9   7   2        0.39        6.16      3.07 o
  -8   7   2       77.82       81.45      3.33 o
  -7   7   2       18.68       21.98      2.20 o
  -6   7   2        6.95        7.30      2.75 o
  -5   7   2       54.54       52.12      2.32 o
  -4   7   2        1.31        1.39      2.60 o
  -3   7   2       55.16       58.06      2.14 o
  -2   7   2      314.59      299.35      3.80 o
  -1   7   2        7.40       10.78      1.76 o
   0   7   2      377.58      362.50     10.75 o
   1   7   2        8.01        6.64      1.62 o
   2   7   2        0.54        1.73      1.58 o
   3   7   2      284.12      282.59     11.32 o
   4   7   2        1.91        2.77      1.88 o
   5   7   2       13.01       10.99      2.40 o
   6   7   2       18.18       20.97      2.83 o
  -8   8   2        0.63       -2.20      3.34 o
  -7   8   2       69.42       73.56      3.12 o
  -6   8   2        6.09        3.73      2.37 o
  -5   8   2        0.53        2.90      2.10 o
  -4   8   2      157.31      158.39      3.46 o
  -3   8   2       13.06       13.58      4.10 o
  -2   8   2       81.21       79.75      2.59 o
  -1   8   2      208.77      199.48      3.62 o
   0   8   2       10.30        5.86      1.80 o
   1   8   2      114.78      119.83      5.29 o
   2   8   2        0.56       -2.60      2.60 o
   3   8   2       21.80       21.51      2.29 o
   4   8   2       30.41       30.68      2.74 o
   5   8   2        2.06       -1.60      3.36 o
  -7   9   2        0.60       -3.08      4.29 o
  -6   9   2       14.44       11.30      2.47 o
  -5   9   2        5.21        3.63      2.51 o
  -4   9   2        3.46        5.12      2.86 o
  -3   9   2      102.56      100.69      4.15 o
  -2   9   2        0.43       -1.96      2.60 o
  -1   9   2      110.31      124.23      3.32 o
   0   9   2       55.27       52.92      2.73 o
   1   9   2        7.03        1.10      2.44 o
   2   9   2       48.46       52.30      5.74 o
   3   9   2        0.08        4.85      2.44 o
   4   9   2       13.66       15.22      2.77 o
  -6  10   2        1.47        1.87      2.69 o
  -5  10   2      104.65      106.26      3.66 o
  -4  10   2       20.28       17.97      2.55 o
  -3  10   2        1.46       -0.57      3.19 o
  -2  10   2       61.79       66.14      4.60 o
  -1  10   2        3.77        2.35      3.06 o
   0  10   2       55.70       57.15      3.00 o
   1  10   2       25.95       24.64      3.27 o
   2  10   2        7.52        9.90      2.50 o
  -4  11   2       47.97       54.19      5.82 o
  -3  11   2        3.84        4.33      2.82 o
  -2  11   2       25.74       28.08      2.88 o
  -1  11   2       26.82       28.44      2.92 o
  -1 -11   3       54.00       55.51      4.89 o
   0 -11   3        3.18        2.64      3.16 o
   1 -11   3       14.46       16.98      3.57 o
   2 -11   3        6.25        6.85      3.18 o
   3 -11   3        0.59        4.19      4.24 o
   4 -11   3       43.70       46.25      4.40 o
   5 -11   3        1.22        0.28      5.26 o
  -3 -10   3       27.19       31.40      3.90 o
  -2 -10   3        5.84       10.69      3.17 o
  -1 -10   3       48.46       52.36      4.01 o
   0 -10   3       80.71       87.02      4.41 o
   1 -10   3        7.82        9.02      2.78 o
   2 -10   3       65.00       60.46      4.32 o
   3 -10   3       33.01       29.78      3.57 o
   4 -10   3       13.61       14.55      3.13 o
   5 -10   3       41.42       41.36      3.89 o
   6 -10   3        3.80        1.20      3.33 o
  -5  -9   3       30.07       27.35      4.26 o
  -4  -9   3       28.13       32.88      3.74 o
  -3  -9   3        4.69        3.53      4.22 o
  -2  -9   3      160.82      163.48      5.41 o
  -1  -9   3       10.51        9.91      2.75 o
   0  -9   3       44.43       45.92      3.35 o
   1  -9   3       78.52       76.72      3.95 o
   2  -9   3        8.89        9.39      2.68 o
   3  -9   3       94.37       99.07      4.26 o
   4  -9   3       22.57       26.82      2.94 o
   5  -9   3        3.48        6.61      2.86 o
   6  -9   3      114.12      121.86      5.16 o
   7  -9   3        0.98       -1.85      4.70 o
  -6  -8   3       33.17       32.75      4.13 o
  -5  -8   3       10.99       10.86      3.28 o
  -4  -8   3       83.51       86.46      4.39 o
  -3  -8   3       31.13       30.53      3.20 o
  -2  -8   3       20.78       25.30      2.90 o
  -1  -8   3      300.53      289.92      5.92 o
   0  -8   3        3.55        1.18      3.40 o
   1  -8   3       51.60       53.56      2.99 o
   2  -8   3      118.08      127.18      4.04 o
   3  -8   3        9.23        3.32      3.42 o
   4  -8   3      102.89       99.37      4.00 o
   5  -8   3       15.20       19.80      2.65 o
   6  -8   3       14.15        9.42      3.02 o
   7  -8   3       64.42       64.81      4.24 o
   8  -8   3        3.93        6.87      3.39 o
  -7  -7   3        2.94       12.07      3.28 o
  -6  -7   3       73.46       72.12      4.52 o
  -5  -7   3       83.95       84.53      4.28 o
  -4  -7   3        7.42       10.65      2.54 o
  -3  -7   3       82.06       79.29      3.75 o
  -2  -7   3      168.04      163.70      4.35 o
  -1  -7   3       12.60        7.06      2.23 o
   0  -7   3      114.24      109.38      3.44 o
   1  -7   3       34.95       36.99      2.34 o
   2  -7   3      265.77      255.77      4.97 o
   3  -7   3      165.67      164.47      4.22 o
   4  -7   3       20.29       21.18      2.46 o
   5  -7   3      295.55      290.20      5.89 o
   6  -7   3       40.06       41.14      3.37 o
   7  -7   3       14.74       17.87      3.05 o
   8  -7   3       57.53       61.78      4.26 o
   9  -7   3        0.78        2.29      4.63 o
  -7  -6   3      112.68      106.25      5.41 o
  -6  -6   3       16.74       14.27      3.30 o
  -5  -6   3       41.71       43.98      3.26 o
  -4  -6   3       21.92       22.87      2.54 o
  -3  -6   3        0.52       -0.31      2.61 o
  -2  -6   3      195.91      188.66      4.18 o
  -1  -6   3       88.49       77.44      2.88 o
   0  -6   3       19.90       21.86      2.04 o
   1  -6   3     1866.09     1703.31     14.99 o
   2  -6   3       45.89       49.59      2.44 o
   3  -6   3      269.04      258.98      4.64 o
   4  -6   3      103.95      103.96      3.45 o
   5  -6   3       94.89       95.21      3.62 o
   6  -6   3      176.63      175.69      4.90 o
   7  -6   3       15.72       18.19      2.83 o
   8  -6   3        0.94        3.12      4.16 o
   9  -6   3       30.08       31.29      3.95 o
  -8  -5   3        4.93        7.30      3.34 o
  -7  -5   3        0.88        7.29      2.91 o
  -6  -5   3      209.70      212.05      5.65 o
  -5  -5   3       20.18       17.17      2.65 o
  -4  -5   3      367.91      351.74      5.80 o
  -3  -5   3      564.83      561.95      6.58 o
  -2  -5   3       44.05       40.23      2.19 o
  -1  -5   3      210.20      203.88      3.65 o
   0  -5   3      243.03      241.78      3.76 o
   1  -5   3      490.11      470.08      5.10 o
   2  -5   3      945.35      925.87      8.92 o
   3  -5   3        0.44        1.59      1.46 o
   4  -5   3      313.48      302.16      4.89 o
   5  -5   3        5.10        6.80      1.97 o
   6  -5   3      174.62      186.44      4.77 o
   7  -5   3       25.25       24.53      3.21 o
   8  -5   3        9.90        2.97      4.85 o
   9  -5   3       15.70       18.14      3.77 o
  -8  -4   3       84.74       91.33      4.82 o
  -7  -4   3       40.68       39.69      3.59 o
  -6  -4   3        7.08        7.46      2.44 o
  -5  -4   3      296.01      292.27      5.41 o
  -4  -4   3       70.38       67.20      2.83 o
  -3  -4   3      640.93      622.72      6.29 o
  -2  -4   3      194.06      189.02      3.32 o
  -1  -4   3       12.97       16.44      1.42 o
   0  -4   3      704.63      643.15      6.40 o
   3  -4   3      711.61      724.64      6.86 o
   4  -4   3        3.23        4.97      1.67 o
   5  -4   3      121.75      113.42      3.38 o
   6  -4   3       20.20       18.81      2.57 o
   7  -4   3        5.30        6.04      2.42 o
   8  -4   3      230.20      226.77      6.04 o
   9  -4   3        0.10       -4.76      4.76 o
  -9  -3   3        9.92       12.05      3.60 o
  -8  -3   3        6.60        6.29      2.90 o
  -7  -3   3      124.14      125.64      4.58 o
  -6  -3   3        0.27        4.20      1.98 o
  -5  -3   3       87.63       81.81      3.08 o
  -4  -3   3      636.80      617.90      6.47 o
  -3  -3   3       86.72       75.21      2.36 o
  -2  -3   3     2205.91     2107.23     13.14 o
  -1  -3   3       83.65       64.71      1.71 o
   0  -3   3      165.42      169.33      2.45 o
   1  -3   3      376.36      337.73      3.42 o
   2  -3   3      155.17      156.28      2.59 o
   3  -3   3      297.65      285.67      3.80 o
   4  -3   3     1107.63     1084.80      9.70 o
   5  -3   3       57.39       56.25      2.61 o
   6  -3   3      546.23      553.65      7.15 o
   7  -3   3       52.00       45.07      3.15 o
   8  -3   3        3.03        8.41      2.68 o
   9  -3   3       83.30       85.41      4.79 o
  -9  -2   3       23.77       17.83      3.76 o
  -8  -2   3       80.14       78.20      4.22 o
  -7  -2   3        9.77        7.87      2.42 o
  -6  -2   3      217.87      227.45      4.86 o
  -5  -2   3       61.12       55.10      2.57 o
  -4  -2   3      408.88      409.25      4.93 o
  -3  -2   3     1935.77     1919.81     12.85 o
  -2  -2   3       82.21       96.10      1.98 o
  -1  -2   3     6567.46     5365.71     16.61 o
   0  -2   3      550.96      564.89      5.15 o
   1  -2   3       50.55       44.90      1.36 o
   2  -2   3       10.28       17.47      1.17 o
   3  -2   3       91.97      100.53      2.29 o
   4  -2   3      192.11      199.75      3.50 o
   5  -2   3      851.64      839.79      8.43 o
   6  -2   3       19.92       22.68      2.30 o
   7  -2   3      362.84      358.61      6.48 o
   8  -2   3       18.61       14.27      3.11 o
   9  -2   3        0.59        4.53      3.08 o
 -10  -1   3       20.76       14.58      4.09 o
  -9  -1   3       30.30       34.75      3.69 o
  -8  -1   3      243.55      257.12      6.08 o
  -7  -1   3       50.47       56.46      3.20 o
  -6  -1   3      193.36      188.19      4.28 o
  -5  -1   3     1400.62     1347.64     13.30 o
  -4  -1   3       80.04       82.97      2.37 o
  -3  -1   3       30.42       49.21      1.68 o
  -2  -1   3      266.64      366.39      3.55 o
  -1  -1   3        4.76        3.27      0.77 o
   0  -1   3     5270.13     4315.95     12.13 o
   1  -1   3       14.30       21.68      1.02 o
   2  -1   3      280.36      304.30      3.09 o
   3  -1   3      873.03      829.23      8.26 o
   4  -1   3       78.76       85.17      2.46 o
   5  -1   3      280.10      282.92      4.68 o
   6  -1   3      319.71      296.32      5.45 o
   7  -1   3       58.32       56.79      3.34 o
   8  -1   3      213.35      210.45      5.89 o
   9  -1   3        2.88        1.53      4.59 o
 -10   0   3       18.10       24.02      3.86 o
  -9   0   3       94.37      105.95      4.68 o
  -8   0   3       37.54       35.12      3.30 o
  -7   0   3      213.50      207.27      4.93 o
  -6   0   3        0.42       -0.97      2.67 o
  -5   0   3      693.79      678.76      6.58 o
  -4   0   3      315.28      307.54      3.96 o
  -3   0   3        0.30        0.34      1.33 o
  -2   0   3       28.21       31.28      1.20 o
  -1   0   3     2073.98     2333.34      9.12 o
   0   0   3      393.31      500.33      4.16 o
   1   0   3     5032.50     4658.99     14.18 o
   2   0   3     1610.28     1666.19     10.16 o
   3   0   3     2250.18     2363.73     14.10 o
   4   0   3      542.19      538.57      5.58 o
   5   0   3       19.81       20.67      1.99 o
   6   0   3      226.12      230.95      4.86 o
   7   0   3       26.72       24.27      2.83 o
   8   0   3        1.23       -4.03      4.03 o
   9   0   3       72.63       75.90      4.68 o
 -10   1   3        0.77       -5.01      5.01 o
  -9   1   3       58.92       51.95      4.09 o
  -8   1   3       99.46       98.83      4.27 o
  -7   1   3        2.06       -1.33      3.09 o
  -6   1   3      518.25      500.20      6.44 o
  -5   1   3       88.15       94.79      2.84 o
  -4   1   3      394.36      421.09      4.55 o
  -3   1   3      406.13      435.65      4.42 o
  -2   1   3     1078.26     1288.48      8.30 o
  -1   1   3      414.13      415.41      3.71 o
   0   1   3     1537.82     1524.79      7.99 o
   1   1   3      493.01      523.31      4.63 o
   2   1   3     5268.11     4946.42     18.60 o
   3   1   3        4.74        3.15      1.20 o
   4   1   3      150.34      151.32      3.28 o
   5   1   3       79.92       74.86      2.84 o
   6   1   3        0.16       -3.12      3.12 o
   7   1   3       12.47        8.86      2.74 o
   8   1   3       56.09       53.31      3.90 o
   9   1   3        4.81       -1.89      4.92 o
 -10   2   3       82.17       73.62      4.98 o
  -9   2   3       45.02       37.23      3.82 o
  -8   2   3      119.74      120.46      4.37 o
  -7   2   3       60.32       55.08      3.15 o
  -6   2   3        4.29        1.26      2.81 o
  -5   2   3      318.25      317.30      4.66 o
  -4   2   3      125.71      134.62      2.88 o
  -3   2   3      718.84      833.29      8.19 o
  -2   2   3     2850.44     2747.24     13.23 o
  -1   2   3      233.72      274.28      2.88 o
   0   2   3       85.17       64.93      1.56 o
   1   2   3      575.04      524.52      5.26 o
   2   2   3       27.82       28.19      1.50 o
   3   2   3      633.35      620.74      6.41 o
   4   2   3       53.37       48.61      2.35 o
   5   2   3      104.57      106.31      3.50 o
   6   2   3       33.25       32.80      2.79 o
   7   2   3       17.87       21.33      2.92 o
   8   2   3       34.74       39.94      3.75 o
   9   2   3       30.77       25.02      4.13 o
 -10   3   3       19.11       19.02      3.78 o
  -9   3   3       62.04       67.80      4.15 o
  -8   3   3       15.48       17.20      2.83 o
  -7   3   3       76.11       72.62      3.44 o
  -6   3   3      376.53      355.52      5.65 o
  -5   3   3       87.50       87.11      2.89 o
  -4   3   3      296.92      292.01      4.18 o
  -3   3   3       26.40       22.64      1.49 o
  -2   3   3     1177.24     1133.98      9.52 o
  -1   3   3     1329.85     1199.66      9.47 o
   1   3   3      474.73      446.23      4.50 o
   2   3   3       19.57       17.92      1.52 o
   3   3   3      292.80      259.01      4.30 o
   4   3   3      185.30      205.58      4.21 o
   5   3   3       12.79       10.65      2.36 o
   6   3   3       75.51       70.86      3.66 o
   7   3   3      150.80      142.88      5.24 o
   8   3   3        0.31        2.08      4.62 o
 -10   4   3        2.62        9.33      3.32 o
  -9   4   3        0.45       -1.94      4.30 o
  -8   4   3       14.53       18.18      2.83 o
  -7   4   3        1.15        3.86      2.31 o
  -6   4   3      184.77      187.81      4.53 o
  -5   4   3      409.84      400.92      5.71 o
  -4   4   3        0.36       -0.92      2.17 o
  -3   4   3     1555.41     1479.19     12.72 o
  -2   4   3      254.10      252.73      3.74 o
  -1   4   3        0.81       -0.27      1.64 o
   0   4   3      171.16      162.25      3.03 o
   1   4   3       84.67       85.29      2.43 o
   2   4   3       92.14       89.25      2.79 o
   3   4   3      125.60      111.94      3.34 o
   4   4   3        0.33       -2.48      2.75 o
   5   4   3      329.00      317.40      6.13 o
   6   4   3        9.93        8.93      2.96 o
   7   4   3       65.49       65.60      4.45 o
   8   4   3       71.00       69.32      5.13 o
  -9   5   3        0.18        2.01      4.37 o
  -8   5   3        2.81        3.95      4.03 o
  -7   5   3      112.00      115.16      4.33 o
  -6   5   3        3.26        4.10      2.27 o
  -5   5   3      227.39      232.55      4.74 o
  -4   5   3      231.39      214.99      4.30 o
  -3   5   3       12.85       18.89      1.92 o
  -2   5   3      520.17      512.13      5.77 o
  -1   5   3       46.43       37.00      2.12 o
   0   5   3      277.77      261.83      4.28 o
   1   5   3      177.92      175.02      3.80 o
   2   5   3        2.55        2.46      2.50 o
   3   5   3      400.44      386.63      6.06 o
   4   5   3      197.81      182.32      4.85 o
   5   5   3        0.40       -0.81      3.55 o
   6   5   3      125.67      125.34      4.95 o
   7   5   3        1.21       -1.59      4.50 o
  -9   6   3       76.04       73.14      4.74 o
  -8   6   3        0.97       -3.51      4.42 o
  -7   6   3       90.04       90.65      4.16 o
  -6   6   3       99.05       95.54      3.88 o
  -5   6   3        1.57       -2.99      2.99 o
  -4   6   3      420.80      404.57      6.14 o
  -3   6   3      146.48      141.44      3.78 o
  -2   6   3        7.93        8.26      1.98 o
  -1   6   3      319.52      312.91      5.12 o
   0   6   3       45.77       38.98      2.43 o
   1   6   3       95.30       93.18      3.41 o
   2   6   3      175.19      171.17      4.44 o
   3   6   3       47.99       47.07      3.13 o
   4   6   3      229.37      233.22      5.68 o
   5   6   3        1.55       -4.08      4.16 o
   6   6   3        0.22        1.29      4.48 o
  -9   7   3        7.07        8.00      3.60 o
  -8   7   3      232.53      235.38      6.67 o
  -7   7   3        2.24        1.80      4.21 o
  -6   7   3       37.00       40.25      3.23 o
  -5   7   3        3.48        9.18      2.32 o
  -4   7   3        0.52       -0.51      3.34 o
  -3   7   3      139.24      136.54      4.07 o
  -2   7   3       73.00       64.35      3.11 o
  -1   7   3       51.13       45.78      3.03 o
   0   7   3      373.58      362.96      6.18 o
   1   7   3       52.90       50.89      3.24 o
   2   7   3       88.70       85.04      3.78 o
   3   7   3       30.37       35.96      3.13 o
   4   7   3       13.78       19.59      3.07 o
   5   7   3      140.26      155.29      5.71 o
   6   7   3       15.79       14.64      3.90 o
  -8   8   3       14.75       19.29      3.59 o
  -7   8   3       76.88       77.62      4.43 o
  -6   8   3        4.04        1.81      3.85 o
  -5   8   3       81.02       84.50      4.13 o
  -4   8   3       10.49       12.61      2.79 o
  -3   8   3        9.83        2.65      3.48 o
  -2   8   3       94.65       95.27      3.82 o
  -1   8   3      170.10      170.04      4.89 o
   0   8   3      181.92      189.25      5.27 o
   1   8   3      277.87      281.45      6.24 o
   2   8   3        2.22        3.25      3.81 o
   3   8   3       69.53       69.87      4.53 o
   4   8   3        0.36       -2.84      4.15 o
   5   8   3        2.12       -0.57      5.15 o
  -7   9   3        2.49        4.34      4.83 o
  -6   9   3       80.89       99.12      4.67 o
  -5   9   3       24.77       22.33      3.34 o
  -4   9   3       99.72       98.10      4.58 o
  -3   9   3       15.40       14.94      3.15 o
  -2   9   3       16.96       17.56      3.03 o
  -1   9   3      169.19      166.74      5.39 o
   0   9   3        6.98        5.37      3.07 o
   1   9   3       17.44       16.97      3.30 o
   2   9   3       62.35       62.48      4.41 o
   3   9   3        4.24        4.02      4.76 o
  -6  10   3       14.47       16.00      3.70 o
  -5  10   3       90.28       93.95      5.16 o
  -4  10   3        0.08        1.02      4.28 o
  -3  10   3       50.68       59.69      4.12 o
  -2  10   3        4.02        4.34      3.09 o
  -1  10   3        0.96        0.25      4.30 o
   0  10   3        9.40       13.00      3.57 o
   1  10   3        4.39        7.12      3.43 o
   2  10   3       26.94       34.62      4.25 o
  -3  11   3        2.45        6.40      3.44 o
  -2  11   3       51.08       53.38      4.72 o
  -1  11   3        1.48        0.28      4.55 o
  -1 -11   4       18.52       25.87      3.70 o
   0 -11   4        5.77        5.66      3.19 o
   1 -11   4       62.49       62.52      4.45 o
   2 -11   4        1.89       -4.93      4.93 o
   3 -11   4       49.44       50.13      4.49 o
   4 -11   4       22.98       27.73      3.81 o
   5 -11   4        6.69       -1.13      5.06 o
  -3 -10   4        4.63        6.00      3.26 o
  -2 -10   4        2.81        0.00      4.50 o
  -1 -10   4      109.35      118.88      5.20 o
   0 -10   4       52.49       60.49      4.03 o
   1 -10   4       45.34       44.34      3.78 o
   2 -10   4      147.62      150.47      5.45 o
   3 -10   4        0.94       -4.09      4.09 o
   4 -10   4        2.27       -0.96      4.25 o
   5 -10   4        5.63        3.67      3.26 o
   6 -10   4        0.11        1.62      4.49 o
  -5  -9   4       95.32       93.70      5.60 o
  -4  -9   4        0.91        3.30      4.41 o
  -3  -9   4       52.84       53.71      3.88 o
  -2  -9   4       30.64       30.39      3.36 o
  -1  -9   4        0.90        2.88      3.51 o
   0  -9   4       26.23       31.45      2.96 o
   1  -9   4       29.41       31.43      2.96 o
   2  -9   4       40.87       35.85      3.21 o
   3  -9   4      209.32      201.69      5.54 o
   4  -9   4       13.65       10.71      3.05 o
   5  -9   4       28.39       29.89      3.44 o
   6  -9   4        4.21        4.41      4.45 o
   7  -9   4        1.13       -0.53      4.38 o
  -6  -8   4        0.10        2.75      4.90 o
  -5  -8   4        2.17        3.22      4.26 o
  -4  -8   4       53.36       48.37      3.86 o
  -3  -8   4       14.80       17.45      2.75 o
  -2  -8   4      251.62      249.51      5.74 o
  -1  -8   4       84.29       83.00      3.73 o
   0  -8   4        2.95        4.42      2.07 o
   1  -8   4      146.34      147.51      4.22 o
   2  -8   4       85.05       86.93      3.58 o
   3  -8   4        4.08        7.23      2.26 o
   4  -8   4      237.04      238.81      5.56 o
   5  -8   4        1.11        4.36      2.50 o
   6  -8   4      151.30      155.30      5.31 o
   7  -8   4        4.30        2.95      3.14 o
   8  -8   4        9.18        8.74      3.67 o
  -7  -7   4        1.17        2.51      4.45 o
  -6  -7   4       79.81       77.58      4.85 o
  -5  -7   4        8.67        5.50      2.77 o
  -4  -7   4       79.58       78.88      3.83 o
  -3  -7   4      443.46      427.22      6.88 o
  -2  -7   4       73.07       79.61      3.42 o
  -1  -7   4       79.21       79.69      3.19 o
   0  -7   4       97.27       96.61      3.32 o
   1  -7   4        0.65        0.00      1.90 o
   2  -7   4      178.06      184.44      4.32 o
   3  -7   4        1.05        3.67      1.94 o
   4  -7   4      100.43       92.17      3.59 o
   5  -7   4      287.86      280.08      5.90 o
   6  -7   4       23.94       22.59      3.05 o
   7  -7   4       20.51       25.79      3.38 o
   8  -7   4        0.96        0.13      3.26 o
  -7  -6   4       63.57       70.27      4.37 o
  -6  -6   4       18.35       22.68      3.06 o
  -5  -6   4      114.29      112.91      4.29 o
  -4  -6   4        6.27       10.92      2.29 o
  -3  -6   4        5.97        7.78      2.06 o
  -2  -6   4      375.67      340.02      5.41 o
  -1  -6   4        8.62        7.35      1.78 o
   0  -6   4      355.66      331.59      4.97 o
   1  -6   4        0.35        0.96      1.66 o
   2  -6   4      287.53      281.57      4.62 o
   3  -6   4      147.16      139.20      3.63 o
   4  -6   4       53.57       56.83      2.82 o
   5  -6   4      155.95      152.31      4.28 o
   6  -6   4      157.77      160.30      4.73 o
   7  -6   4        1.77        3.82      4.02 o
   8  -6   4       79.60       80.69      4.57 o
   9  -6   4        0.18       -4.66      4.66 o
  -8  -5   4        3.80        8.62      3.26 o
  -7  -5   4       97.82       94.86      4.64 o
  -6  -5   4      151.04      145.16      4.79 o
  -5  -5   4        1.27        2.77      3.08 o
  -4  -5   4      111.23      114.38      3.62 o
  -3  -5   4       36.89       36.03      2.39 o
  -2  -5   4       65.64       58.09      2.34 o
  -1  -5   4      395.55      358.30      4.68 o
   0  -5   4       26.26       24.49      1.79 o
   1  -5   4     1707.50     1539.43     12.93 o
   2  -5   4      235.20      234.86      3.93 o
   3  -5   4      299.52      285.90      4.51 o
   4  -5   4      380.15      373.42      5.43 o
   5  -5   4        0.20       -0.60      2.71 o
   6  -5   4       48.57       50.26      3.00 o
   7  -5   4      280.33      280.68      6.33 o
   8  -5   4        0.50        4.85      2.75 o
   9  -5   4       54.62       57.75      4.34 o
  -9  -4   4       10.67        9.89      3.72 o
  -8  -4   4       56.97       58.53      4.08 o
  -7  -4   4        4.66       -1.06      4.15 o
  -6  -4   4       59.43       60.10      3.37 o
  -5  -4   4       13.17       18.02      2.35 o
  -4  -4   4        0.99        1.71      2.46 o
  -3  -4   4     1498.24     1394.60     13.05 o
  -2  -4   4       13.52       17.76      1.56 o
  -1  -4   4      538.21      546.58      5.54 o
   0  -4   4     1362.30     1249.02     10.33 o
   1  -4   4      121.60      137.31      2.65 o
   2  -4   4     1489.54     1427.14     11.67 o
   3  -4   4       61.49       71.42      2.40 o
   4  -4   4       88.23       84.74      2.81 o
   5  -4   4      171.58      176.82      4.11 o
   6  -4   4        0.23       -0.32      2.15 o
   7  -4   4       27.14       27.50      3.00 o
   8  -4   4       37.42       36.71      3.48 o
   9  -4   4       10.37       12.14      3.33 o
  -9  -3   4        1.06       -0.26      4.69 o
  -8  -3   4       67.37       62.62      4.14 o
  -7  -3   4      167.27      168.13      4.93 o
  -6  -3   4       33.04       26.75      2.79 o
  -5  -3   4      485.41      488.12      6.29 o
  -4  -3   4      202.68      214.98      3.90 o
  -3  -3   4        9.38       11.28      1.48 o
  -2  -3   4      603.13      570.71      5.46 o
  -1  -3   4       24.00       24.86      1.35 o
   0  -3   4     3011.41     2760.82     13.56 o
   1  -3   4      474.01      455.47      4.45 o
   2  -3   4        0.68        0.76      1.58 o
   3  -3   4      755.65      700.72      7.25 o
   4  -3   4        0.50        0.44      2.13 o
   5  -3   4        0.54        0.66      2.48 o
   6  -3   4      237.65      245.81      5.10 o
   7  -3   4        3.33        5.69      2.39 o
   8  -3   4      147.01      146.67      4.99 o
   9  -3   4       68.83       70.66      4.31 o
  -9  -2   4      117.04      113.97      5.43 o
  -8  -2   4        3.09        2.08      2.93 o
  -7  -2   4        8.00        2.97      2.54 o
  -6  -2   4       33.90       33.36      2.56 o
  -5  -2   4        6.14        8.63      1.77 o
  -4  -2   4     1343.81     1353.02     12.49 o
  -3  -2   4        8.00       10.47      1.32 o
  -2  -2   4     1562.84     1650.17     10.79 o
  -1  -2   4     3659.30     3350.74     13.84 o
   2  -2   4      574.31      619.77      5.81 o
   4  -2   4     1127.89     1141.88     10.04 o
   5  -2   4       16.13       14.10      1.95 o
   6  -2   4      229.31      211.80      4.80 o
   7  -2   4      166.92      158.57      4.69 o
   8  -2   4        4.12        2.40      3.74 o
   9  -2   4       58.74       63.54      4.41 o
 -10  -1   4        0.08        2.14      3.27 o
  -9  -1   4        6.92       -1.22      4.51 o
  -8  -1   4      149.72      148.03      5.01 o
  -7  -1   4        5.93        9.16      2.23 o
  -6  -1   4      612.65      581.99      7.15 o
  -5  -1   4      325.07      328.67      4.96 o
  -4  -1   4      174.44      187.00      3.36 o
  -3  -1   4      866.47      944.60      8.76 o
  -1  -1   4     3363.67     3546.79     12.99 o
   0  -1   4      856.65      896.95      6.36 o
   1  -1   4      209.58      287.53      2.84 o
   2  -1   4     1132.58     1234.32      9.22 o
   3  -1   4      196.02      210.80      3.21 o
   4  -1   4      126.46      123.22      2.96 o
   5  -1   4      623.54      608.06      6.79 o
   6  -1   4       20.32       18.44      2.43 o
   7  -1   4      143.04      143.35      4.68 o
   8  -1   4       36.25       30.76      3.55 o
   9  -1   4        1.08        2.89      4.59 o
 -10   0   4       43.40       41.96      4.22 o
  -9   0   4        7.23       11.21      3.22 o
  -8   0   4       24.20       25.83      3.07 o
  -7   0   4      213.42      223.32      5.06 o
  -6   0   4        7.74        7.48      1.96 o
  -5   0   4     1353.95     1295.31     12.91 o
  -4   0   4      495.31      535.66      5.24 o
  -3   0   4      757.31      877.90      8.22 o
  -2   0   4      215.89      209.00      2.56 o
  -1   0   4      152.04      160.19      2.05 o
   0   0   4      962.46     1162.59      7.19 o
   1   0   4      885.80      929.81      7.10 o
   2   0   4      338.91      363.10      3.70 o
   3   0   4      923.79      917.33      8.09 o
   4   0   4      189.02      176.85      3.55 o
   5   0   4       36.56       43.87      2.44 o
   6   0   4      165.14      155.63      4.37 o
   7   0   4       23.26       31.60      3.06 o
   8   0   4       37.55       37.74      3.63 o
   9   0   4       36.18       32.20      4.04 o
 -10   1   4        0.41        0.00      5.06 o
  -9   1   4      193.96      188.12      5.97 o
  -8   1   4       17.72       15.97      3.04 o
  -7   1   4       95.19       94.29      3.63 o
  -6   1   4      264.37      262.04      4.84 o
  -5   1   4       22.36       23.09      1.88 o
  -4   1   4       70.77       66.70      2.15 o
  -3   1   4      236.82      230.17      3.09 o
  -2   1   4      237.44      255.11      2.90 o
  -1   1   4      405.48      466.22      4.39 o
   0   1   4        6.90        4.83      0.88 o
   1   1   4      603.32      599.40      5.39 o
   2   1   4      970.38      939.53      8.76 o
   3   1   4        6.13        5.87      1.29 o
   4   1   4      419.73      462.45      5.60 o
   5   1   4       84.95       85.98      3.17 o
   6   1   4        3.07        4.57      2.29 o
   7   1   4       81.50       82.44      4.03 o
   8   1   4        0.09        1.92      3.93 o
   9   1   4       12.99        8.53      3.66 o
 -10   2   4       24.66       25.22      4.01 o
  -9   2   4       22.49       22.53      3.52 o
  -8   2   4       94.04       98.64      4.10 o
  -7   2   4       12.03       15.68      2.42 o
  -6   2   4       59.16       66.13      2.87 o
  -5   2   4      207.17      213.34      4.01 o
  -4   2   4       27.16       30.75      1.77 o
  -3   2   4      511.07      524.27      5.30 o
  -2   2   4      764.25      792.72      7.62 o
  -1   2   4      540.43      623.96      5.56 o
   0   2   4      943.60      838.62      7.65 o
   1   2   4       70.89       72.16      1.92 o
   2   2   4      366.09      369.45      4.30 o
   3   2   4      245.33      233.74      3.91 o
   4   2   4       42.26       37.79      2.35 o
   5   2   4      241.10      231.16      4.87 o
   6   2   4        2.60        3.61      2.28 o
   7   2   4        6.14        3.48      4.01 o
   8   2   4      117.59      116.54      5.32 o
 -10   3   4       73.51       73.56      4.89 o
  -9   3   4       18.07       15.11      3.36 o
  -8   3   4       19.47       27.09      2.88 o
  -7   3   4      132.59      136.75      4.18 o
  -6   3   4        5.43        9.28      2.02 o
  -5   3   4       58.38       56.87      2.58 o
  -4   3   4      214.32      211.96      3.77 o
  -3   3   4       75.05       78.92      2.28 o
  -2   3   4     1494.78     1456.97     11.32 o
  -1   3   4      702.93      702.24      6.71 o
   0   3   4      596.85      571.53      5.56 o
   1   3   4     1007.43      997.28      9.87 o
   2   3   4      173.94      170.40      3.36 o
   3   3   4       78.79       70.13      2.74 o
   4   3   4      378.06      364.64      5.64 o
   5   3   4       21.25       17.53      2.41 o
   6   3   4      141.08      136.77      4.68 o
   7   3   4       20.14       27.42      3.46 o
   8   3   4        3.99       -4.32      5.22 o
 -10   4   4        0.17        1.96      4.92 o
  -9   4   4       24.39       24.46      3.59 o
  -8   4   4        0.15        0.43      3.57 o
  -7   4   4        5.67        5.50      2.37 o
  -6   4   4      388.06      375.59      6.14 o
  -5   4   4       14.28        8.09      2.11 o
  -4   4   4      244.43      241.66      4.34 o
  -3   4   4      715.41      725.37      7.31 o
  -2   4   4       10.88        9.83      1.48 o
  -1   4   4     1575.21     1434.27     12.27 o
   0   4   4      167.77      180.32      3.36 o
   1   4   4      177.93      171.06      3.49 o
   2   4   4      332.03      318.47      4.90 o
   3   4   4        0.47        2.13      2.54 o
   4   4   4       90.32       94.10      3.59 o
   5   4   4       12.08       14.70      2.64 o
   6   4   4        4.10       -1.54      4.19 o
   7   4   4      176.21      176.74      6.10 o
  -9   5   4        3.40        0.76      4.85 o
  -8   5   4      105.48      104.14      4.53 o
  -7   5   4       34.90       28.94      3.08 o
  -6   5   4        8.80       10.65      2.33 o
  -5   5   4      290.51      284.41      5.37 o
  -4   5   4        7.00        4.84      1.96 o
  -3   5   4      688.42      678.67      7.02 o
  -2   5   4      181.98      180.94      3.74 o
  -1   5   4        5.23        0.94      2.46 o
   0   5   4      415.38      387.30      5.33 o
   1   5   4        2.99        1.05      1.69 o
   2   5   4       17.13       19.00      2.23 o
   3   5   4      251.58      255.44      5.17 o
   4   5   4        0.98        1.39      2.29 o
   5   5   4      171.97      182.22      5.52 o
   6   5   4       76.13       80.74      4.72 o
   7   5   4        9.12        4.95      3.69 o
  -9   6   4       17.78       16.36      3.71 o
  -8   6   4        0.23       -2.14      4.57 o
  -7   6   4      217.11      220.43      5.87 o
  -6   6   4        2.57       -0.19      3.57 o
  -5   6   4      101.03      101.20      3.82 o
  -4   6   4      350.88      316.67      5.68 o
  -3   6   4        3.14        0.73      2.99 o
  -2   6   4       85.74       82.37      3.09 o
  -1   6   4       80.59       73.27      3.10 o
   0   6   4       84.90       83.76      3.26 o
   1   6   4      474.60      443.92      6.54 o
   2   6   4       20.77       17.68      2.54 o
   3   6   4      102.98      104.06      4.09 o
   4   6   4      121.19      127.92      4.61 o
   5   6   4        2.68        2.72      2.85 o
   6   6   4       90.52       86.51      5.18 o
  -9   7   4       37.38       39.04      4.31 o
  -8   7   4       58.65       58.27      4.36 o
  -7   7   4        0.28        3.68      3.85 o
  -6   7   4      193.36      193.66      5.64 o
  -5   7   4       21.32       21.81      2.78 o
  -4   7   4      195.81      205.94      4.99 o
  -3   7   4       58.50       54.50      3.26 o
  -2   7   4        9.60        6.14      2.42 o
  -1   7   4      289.17      284.66      5.65 o
   0   7   4       63.28       66.96      3.44 o
   1   7   4        1.56        3.45      2.33 o
   2   7   4      197.54      197.91      5.37 o
   3   7   4        5.29        5.47      2.75 o
   4   7   4       33.15       37.28      3.68 o
   5   7   4       13.00       13.87      3.55 o
  -8   8   4       61.21       62.23      4.53 o
  -7   8   4       31.67       33.54      3.72 o
  -6   8   4       27.51       22.60      3.63 o
  -5   8   4      137.63      138.72      4.92 o
  -4   8   4       10.09        8.76      2.63 o
  -3   8   4        1.89        5.50      2.40 o
  -2   8   4       40.23       36.31      3.20 o
  -1   8   4        0.89        1.95      3.40 o
   0   8   4       56.96       58.61      3.68 o
   1   8   4       19.42       21.96      3.23 o
   2   8   4       24.46       26.89      3.30 o
   3   8   4       53.22       54.62      4.13 o
   4   8   4       18.40       11.92      3.70 o
  -7   9   4        4.51        6.79      3.35 o
  -6   9   4        0.90       -2.82      4.75 o
  -5   9   4        0.64        1.20      3.96 o
  -4   9   4       61.72       65.86      4.24 o
  -3   9   4        2.04        5.60      2.68 o
  -2   9   4       43.18       45.07      3.67 o
  -1   9   4       16.14       16.93      3.29 o
   0   9   4        5.24        5.31      2.77 o
   1   9   4       92.00       97.95      4.84 o
   2   9   4       27.47       31.23      3.86 o
   3   9   4       11.22       13.26      3.83 o
  -6  10   4        9.98       16.99      3.46 o
  -5  10   4       12.53       10.86      3.84 o
  -4  10   4        3.90        0.26      3.35 o
  -3  10   4      107.11      112.59      5.37 o
  -2  10   4        9.25       12.23      3.24 o
  -1  10   4       44.02       50.28      4.18 o
   0  10   4       14.36        7.82      3.54 o
   1  10   4        0.56       -5.01      5.01 o
  -1 -11   5        0.80        1.10      4.64 o
   0 -11   5       12.17       22.89      3.40 o
   1 -11   5       13.19       12.45      3.27 o
   2 -11   5        3.25        0.79      4.78 o
   3 -11   5       78.78       94.17      4.95 o
   4 -11   5        0.60       -5.22      5.22 o
  -3 -10   5        4.64        1.88      3.36 o
  -2 -10   5       22.52       24.98      3.64 o
  -1 -10   5       40.21       35.79      3.90 o
   0 -10   5        0.09        0.70      3.88 o
   1 -10   5       65.77       74.72      4.28 o
   2 -10   5      116.23      106.36      5.00 o
   3 -10   5        7.03        7.99      3.15 o
   4 -10   5       70.11       62.47      4.53 o
   5 -10   5        2.06        2.06      4.75 o
   6 -10   5       17.52       16.57      3.81 o
  -5  -9   5       21.10       18.20      3.80 o
  -4  -9   5        0.16        1.15      3.13 o
  -3  -9   5      188.67      182.41      6.04 o
  -2  -9   5        8.66        3.52      4.20 o
  -1  -9   5       50.20       57.04      3.57 o
   0  -9   5       30.24       31.31      3.21 o
   1  -9   5       48.50       44.98      3.52 o
   2  -9   5      110.04      112.25      4.53 o
   3  -9   5       66.69       59.55      3.80 o
   4  -9   5        2.91        1.95      3.81 o
   5  -9   5      111.35      109.74      4.83 o
   6  -9   5       26.39       31.73      3.40 o
   7  -9   5        0.35        2.19      4.71 o
  -6  -8   5        2.42       -0.55      4.64 o
  -5  -8   5       16.13       13.85      3.55 o
  -4  -8   5        7.84       10.05      2.84 o
  -3  -8   5       14.42       14.02      3.16 o
  -2  -8   5      343.02      325.13      6.51 o
  -1  -8   5       24.33       27.95      2.72 o
   0  -8   5       83.05       82.60      3.54 o
   1  -8   5       33.20       29.87      2.94 o
   2  -8   5      106.63       99.63      3.73 o
   3  -8   5        0.35        1.08      3.10 o
   4  -8   5       71.85       74.26      3.74 o
   5  -8   5        7.57        8.43      2.73 o
   6  -8   5      128.53      128.67      5.11 o
   7  -8   5        5.88        8.71      3.25 o
   8  -8   5       49.61       46.43      4.60 o
  -7  -7   5       22.58       17.93      4.02 o
  -6  -7   5       77.58       75.97      4.60 o
  -5  -7   5        0.10       -2.88      4.06 o
  -4  -7   5       17.59       26.30      2.91 o
  -3  -7   5       10.38       11.02      2.41 o
  -2  -7   5        2.25        3.20      2.18 o
  -1  -7   5      361.82      338.88      5.71 o
   0  -7   5       20.62       16.84      2.25 o
   1  -7   5      126.50      125.71      3.70 o
   2  -7   5       82.05       79.48      3.27 o
   3  -7   5       15.22       15.98      2.23 o
   4  -7   5      226.13      217.81      5.16 o
   5  -7   5       42.24       40.97      3.20 o
   6  -7   5       40.43       43.91      3.53 o
   7  -7   5      276.05      276.39      6.79 o
   8  -7   5       10.51       10.01      3.50 o
  -7  -6   5        0.16       -3.32      4.95 o
  -6  -6   5      101.66      116.21      4.60 o
  -5  -6   5       59.02       56.69      3.66 o
  -4  -6   5       15.92       17.07      2.54 o
  -3  -6   5      256.92      247.44      5.06 o
  -2  -6   5      178.20      171.79      4.14 o
  -1  -6   5       15.84       11.91      1.90 o
   0  -6   5     1125.22     1045.45     10.55 o
   1  -6   5        0.81       -1.74      2.59 o
   2  -6   5      506.23      484.36      6.09 o
   3  -6   5      109.26      108.42      3.48 o
   4  -6   5        8.43       11.51      2.18 o
   5  -6   5      205.62      212.47      4.97 o
   6  -6   5       45.13       44.71      3.49 o
   7  -6   5       36.01       32.37      3.51 o
   8  -6   5       59.08       58.78      4.50 o
   9  -6   5       14.25       13.18      3.81 o
  -8  -5   5        4.56        5.47      3.41 o
  -7  -5   5      193.67      206.51      5.98 o
  -6  -5   5        9.69       15.07      2.72 o
  -5  -5   5      276.67      273.50      5.64 o
  -4  -5   5      554.21      536.00      7.02 o
  -3  -5   5        5.20        0.00      2.82 o
  -2  -5   5       28.94       26.29      2.02 o
  -1  -5   5       12.54       18.16      1.69 o
   0  -5   5       15.19       17.55      1.75 o
   1  -5   5     1959.12     1804.43     14.35 o
   2  -5   5       14.93       11.73      1.77 o
   3  -5   5      960.96      926.96      9.74 o
   4  -5   5       20.21       25.61      2.19 o
   5  -5   5        1.12        0.31      2.67 o
   6  -5   5       57.98       59.22      3.43 o
   7  -5   5       29.13       30.46      3.38 o
   8  -5   5       15.78       16.97      3.31 o
   9  -5   5       89.50       79.70      5.22 o
  -9  -4   5      104.03      115.72      5.79 o
  -8  -4   5       22.91       22.52      3.67 o
  -7  -4   5        0.21        1.60      2.69 o
  -6  -4   5       65.86       63.72      3.52 o
  -5  -4   5        6.46        6.21      2.08 o
  -4  -4   5      556.48      538.81      6.56 o
  -3  -4   5      245.21      241.14      4.13 o
  -2  -4   5       45.74       52.90      2.13 o
  -1  -4   5      928.86      891.84      8.09 o
   0  -4   5       14.65       17.03      1.50 o
   1  -4   5       51.26       45.62      1.83 o
   2  -4   5     1315.59     1316.72     11.59 o
   3  -4   5      442.82      471.25      5.37 o
   4  -4   5     1365.40     1373.06     11.93 o
   5  -4   5       24.60       22.07      2.44 o
   6  -4   5        0.17        1.03      2.08 o
   7  -4   5       52.74       45.96      3.49 o
   8  -4   5        0.60        1.39      3.72 o
   9  -4   5       13.61       12.31      3.58 o
  -9  -3   5        5.87        4.83      5.25 o
  -8  -3   5      138.93      143.03      5.27 o
  -7  -3   5       34.38       35.83      3.21 o
  -6  -3   5        0.72        3.03      3.09 o
  -5  -3   5      293.53      283.82      5.00 o
  -4  -3   5      233.63      228.45      4.22 o
  -3  -3   5      845.23      860.53      8.42 o
  -2  -3   5      495.91      504.38      4.86 o
  -1  -3   5     2324.41     2241.28     13.27 o
   0  -3   5     1883.53     1780.48     11.53 o
   1  -3   5        7.05        5.58      1.17 o
   2  -3   5      401.37      396.10      4.30 o
   3  -3   5      584.88      629.52      6.45 o
   4  -3   5       38.25       38.23      2.17 o
   5  -3   5      285.22      286.18      4.96 o
   6  -3   5       55.55       58.71      3.11 o
   7  -3   5        1.81        2.54      2.46 o
   8  -3   5       40.75       41.19      3.57 o
   9  -3   5        0.23       -0.26      4.80 o
  -9  -2   5       21.12       20.77      3.63 o
  -8  -2   5        9.91        6.12      3.05 o
  -7  -2   5      203.00      197.63      5.24 o
  -6  -2   5        5.85        7.58      2.14 o
  -5  -2   5      109.10      103.75      3.19 o
  -4  -2   5      676.51      683.98      7.04 o
  -3  -2   5       22.70       18.43      1.44 o
  -2  -2   5     3496.88     3651.76     16.63 o
  -1  -2   5       96.93       79.84      1.89 o
   0  -2   5      801.75      863.28      7.34 o
   1  -2   5       22.54       16.86      1.20 o
   2  -2   5      180.97      212.17      3.07 o
   3  -2   5        4.07       10.17      1.35 o
   4  -2   5      158.75      140.85      3.26 o
   5  -2   5       17.77       15.07      2.08 o
   6  -2   5      382.33      368.47      6.30 o
   7  -2   5        0.26        2.14      3.39 o
   8  -2   5       12.44       12.20      3.21 o
   9  -2   5       74.01       83.32      4.83 o
 -10  -1   5        1.68        1.71      3.37 o
  -9  -1   5       58.16       64.26      4.36 o
  -8  -1   5       31.33       32.90      3.34 o
  -7  -1   5        0.16       -2.12      3.27 o
  -6  -1   5      395.21      403.47      6.00 o
  -5  -1   5       30.81       32.79      2.15 o
  -4  -1   5      229.47      233.87      3.78 o
  -3  -1   5       70.28       58.67      1.90 o
  -2  -1   5      149.98      160.96      2.48 o
  -1  -1   5     2044.30     2261.15     11.34 o
   0  -1   5       19.39       17.60      1.09 o
   2  -1   5      178.88      173.62      2.78 o
   3  -1   5       33.63       42.06      1.85 o
   4  -1   5        3.77       -0.23      2.17 o
   5  -1   5      393.09      404.58      5.84 o
   6  -1   5        3.12        8.78      2.04 o
   7  -1   5      344.11      337.78      6.67 o
   8  -1   5        7.13        5.32      3.10 o
   9  -1   5       16.51       22.22      3.45 o
 -10   0   5       58.77       65.62      4.76 o
  -9   0   5        8.19       15.24      2.89 o
  -8   0   5       37.89       40.69      3.36 o
  -7   0   5        3.76       -1.20      3.51 o
  -6   0   5      123.37      119.22      3.61 o
  -5   0   5      846.27      873.08      8.32 o
  -4   0   5      312.56      318.05      4.24 o
  -3   0   5      422.04      408.31      4.19 o
  -2   0   5      575.11      582.19      5.40 o
  -1   0   5     1213.12     1417.34      8.90 o
   0   0   5      257.87      362.15      3.58 o
   1   0   5      331.25      373.20      3.88 o
   2   0   5      327.73      389.76      4.09 o
   3   0   5      657.82      657.35      6.50 o
   4   0   5       29.13       26.43      1.94 o
   5   0   5      184.44      188.58      4.23 o
   6   0   5       88.04       85.35      3.50 o
   7   0   5        6.26        6.08      2.65 o
   8   0   5      161.28      163.88      5.71 o
   9   0   5       14.66       17.42      3.71 o
 -10   1   5       19.72       13.37      3.84 o
  -9   1   5      117.78      123.36      5.03 o
  -8   1   5        0.12       -3.42      3.42 o
  -7   1   5      262.79      256.98      5.52 o
  -6   1   5        3.26       -3.09      3.09 o
  -5   1   5       20.36       24.98      1.98 o
  -4   1   5       67.45       66.25      2.25 o
  -3   1   5      630.49      698.62      6.71 o
  -2   1   5      117.71      114.11      2.17 o
  -1   1   5      997.57     1192.59      8.69 o
   0   1   5      420.08      456.40      4.78 o
   1   1   5     1268.25     1275.12      9.74 o
   2   1   5        0.51        1.10      1.73 o
   3   1   5      210.44      204.54      3.59 o
   4   1   5     1236.02     1162.56     11.09 o
   5   1   5      211.23      185.23      4.39 o
   6   1   5       99.17       93.33      3.74 o
   7   1   5       18.87       18.04      3.03 o
   8   1   5        4.28        0.74      4.23 o
 -10   2   5        0.97       -5.13      5.13 o
  -9   2   5       54.18       50.45      4.11 o
  -8   2   5       89.37       84.74      4.18 o
  -7   2   5       29.34       29.32      2.77 o
  -6   2   5      455.07      440.03      6.18 o
  -5   2   5       21.70       19.13      1.92 o
  -4   2   5        2.36       -1.02      2.07 o
  -3   2   5      489.17      532.51      5.53 o
  -1   2   5      776.03      832.82      7.97 o
   0   2   5     3587.90     3230.63     15.82 o
   1   2   5        5.00        8.13      1.25 o
   2   2   5     1444.27     1417.38     12.26 o
   3   2   5        3.27        3.76      1.60 o
   4   2   5      277.49      273.07      4.91 o
   5   2   5       94.44       91.26      3.63 o
   6   2   5        7.96       10.20      2.54 o
   7   2   5       49.51       47.71      3.91 o
   8   2   5       33.81       35.93      4.03 o
 -10   3   5       75.65       74.46      4.95 o
  -9   3   5        0.82        3.94      2.75 o
  -8   3   5      106.86      106.85      4.39 o
  -7   3   5      279.24      268.12      5.61 o
  -6   3   5       17.16       15.46      2.29 o
  -5   3   5      222.09      225.03      4.33 o
  -4   3   5        0.67        1.62      1.54 o
  -3   3   5       33.35       34.68      1.97 o
  -2   3   5     1145.75     1138.21     10.52 o
  -1   3   5       13.07       11.34      1.39 o
   0   3   5     1511.19     1315.25     11.31 o
   1   3   5      482.42      491.72      5.24 o
   2   3   5       37.22       36.25      2.06 o
   3   3   5      417.45      415.65      5.72 o
   4   3   5       27.69       24.74      2.43 o
   5   3   5       50.46       58.13      3.20 o
   6   3   5      139.77      140.43      4.87 o
   7   3   5       14.70       11.58      3.40 o
   8   3   5       34.45       36.13      4.26 o
 -10   4   5       10.77       13.93      3.74 o
  -9   4   5        9.65        7.63      3.26 o
  -8   4   5        1.19        1.93      3.94 o
  -7   4   5       94.31      101.48      4.01 o
  -6   4   5      117.02      119.40      3.89 o
  -5   4   5        8.29        6.44      1.98 o
  -4   4   5     1055.40     1047.74     10.64 o
  -3   4   5       16.89       17.99      1.86 o
  -2   4   5        8.43        7.43      1.62 o
  -1   4   5      303.11      279.80      4.25 o
   0   4   5      248.96      230.83      3.97 o
   1   4   5     1458.17     1326.46     13.19 o
   2   4   5      218.25      211.85      4.30 o
   3   4   5        1.77        0.90      2.82 o
   4   4   5      133.32      133.24      4.23 o
   5   4   5       37.54       43.77      3.13 o
   6   4   5       64.29       67.62      4.10 o
   7   4   5       94.18       94.25      5.06 o
  -9   5   5       10.67        9.62      3.42 o
  -8   5   5       41.33       37.89      3.58 o
  -7   5   5       42.14       40.61      3.44 o
  -6   5   5       45.71       52.38      3.13 o
  -5   5   5      276.59      260.79      5.22 o
  -4   5   5      337.90      345.76      5.56 o
  -3   5   5     1307.37     1241.62     11.76 o
  -2   5   5       12.08       12.00      1.85 o
  -1   5   5      435.96      415.47      5.55 o
   0   5   5       66.30       68.82      2.79 o
   1   5   5       10.32        9.73      2.00 o
   2   5   5      201.36      204.30      4.56 o
   3   5   5      153.23      155.27      4.32 o
   4   5   5        8.59        7.25      2.67 o
   5   5   5       60.53       62.78      4.07 o
   6   5   5       30.53       33.32      3.81 o
   7   5   5       18.33       18.84      4.09 o
  -9   6   5        8.58        6.21      3.59 o
  -8   6   5       45.02       49.52      4.07 o
  -7   6   5       90.34       92.42      4.29 o
  -6   6   5        0.16       -2.89      3.57 o
  -5   6   5      342.83      341.01      6.23 o
  -4   6   5       33.58       30.62      2.62 o
  -3   6   5       22.86       23.50      2.28 o
  -2   6   5      361.60      339.93      5.61 o
  -1   6   5        1.72        1.18      2.72 o
   0   6   5        8.35        1.07      3.14 o
   1   6   5       28.19       27.44      2.62 o
   2   6   5        0.18        1.77      2.99 o
   3   6   5      158.87      151.48      4.72 o
   4   6   5        7.26        4.36      3.04 o
   5   6   5        3.35       -4.64      4.64 o
   6   6   5       85.99       86.18      5.25 o
  -8   7   5        1.39        2.33      4.50 o
  -7   7   5       49.12       49.87      3.93 o
  -6   7   5       21.35       23.19      3.19 o
  -5   7   5        5.62        8.13      2.73 o
  -4   7   5       52.83       47.67      3.20 o
  -3   7   5        2.00        6.06      2.17 o
  -2   7   5       47.26       41.01      3.08 o
  -1   7   5      104.63      106.44      3.88 o
   0   7   5       38.57       39.87      2.93 o
   1   7   5       43.27       43.95      3.19 o
   2   7   5       73.07       77.10      4.03 o
   3   7   5       15.05       12.14      3.18 o
   4   7   5      110.03      108.48      5.10 o
   5   7   5       31.16       36.38      4.15 o
  -8   8   5       66.16       57.90      4.76 o
  -7   8   5        0.90        1.02      4.28 o
  -6   8   5       62.10       64.00      4.18 o
  -5   8   5       15.81       13.35      3.15 o
  -4   8   5        0.29        3.03      2.46 o
  -3   8   5       30.98       31.04      3.11 o
  -2   8   5       30.95       34.85      3.15 o
  -1   8   5       49.40       45.88      3.44 o
   0   8   5      210.71      212.60      5.84 o
   1   8   5        8.70        7.33      2.98 o
   2   8   5       59.10       58.92      4.19 o
   3   8   5        0.65       -3.29      4.51 o
   4   8   5        0.57       -0.83      4.66 o
  -7   9   5       19.98       13.93      3.81 o
  -6   9   5        7.95        4.20      4.62 o
  -5   9   5       70.18       76.03      4.53 o
  -4   9   5       16.19       17.71      3.38 o
  -3   9   5        0.21        3.24      2.88 o
  -2   9   5       47.11       47.37      3.82 o
  -1   9   5        4.38        0.70      3.97 o
   0   9   5        9.60        3.84      4.46 o
   1   9   5       98.80      108.92      5.18 o
   2   9   5        0.45        5.33      3.14 o
   3   9   5       26.92       35.04      3.82 o
  -5  10   5        1.37       -0.28      4.57 o
  -4  10   5       13.18       17.35      3.53 o
  -3  10   5       31.21       37.08      4.10 o
  -2  10   5        9.10       11.18      3.62 o
  -1  10   5       42.39       51.81      4.26 o
   0  10   5        1.67       -3.29      4.79 o
   1  10   5       14.92       20.58      3.76 o
  -1 -11   6        0.95        6.06      3.05 o
   0 -11   6       47.00       58.99      4.40 o
   1 -11   6        1.75        0.79      4.59 o
   2 -11   6       49.84       48.62      4.56 o
   3 -11   6       15.09       16.82      3.94 o
   4 -11   6        0.06       -4.72      5.06 o
  -3 -10   6        2.93       -2.42      4.82 o
  -2 -10   6       62.82       67.62      4.47 o
  -1 -10   6        0.26        5.31      3.05 o
   0 -10   6        3.69       10.30      2.77 o
   1 -10   6       81.71       79.39      4.50 o
   2 -10   6        0.28       -2.56      4.34 o
   3 -10   6        6.88       10.95      3.19 o
   4 -10   6       27.00       26.54      3.69 o
   5 -10   6        3.11        4.20      4.39 o
   6 -10   6       22.78       25.25      4.01 o
  -5  -9   6        1.01        2.94      3.24 o
  -4  -9   6        5.00        8.72      3.27 o
  -3  -9   6       13.28       12.32      3.32 o
  -2  -9   6       21.21       23.15      3.13 o
  -1  -9   6       56.30       56.50      3.61 o
   0  -9   6        7.89       10.69      2.68 o
   1  -9   6       66.06       58.83      3.69 o
   2  -9   6      163.13      167.02      5.16 o
   3  -9   6       13.33       11.70      2.90 o
   4  -9   6       56.33       58.69      4.12 o
   5  -9   6       38.59       38.89      3.77 o
   6  -9   6        6.76       -1.29      4.99 o
   7  -9   6       60.88       64.85      4.77 o
  -6  -8   6        0.11       -4.73      4.92 o
  -5  -8   6       28.64       36.02      3.75 o
  -4  -8   6        7.17        6.83      3.03 o
  -3  -8   6      131.27      130.80      4.74 o
  -2  -8   6      175.62      170.93      5.10 o
  -1  -8   6       12.29       16.55      2.50 o
   0  -8   6      233.05      236.80      5.30 o
   1  -8   6       84.09       79.42      3.70 o
   2  -8   6       38.19       31.98      3.03 o
   3  -8   6      256.32      241.99      5.75 o
   4  -8   6        1.48        1.78      3.86 o
   5  -8   6       75.46       86.37      4.03 o
   6  -8   6       14.37       23.93      3.20 o
   7  -8   6        0.08       -2.33      4.33 o
  -7  -7   6      111.99      122.54      5.57 o
  -6  -7   6        3.21       -4.53      4.53 o
  -5  -7   6       14.41       12.30      3.19 o
  -4  -7   6      169.05      171.12      5.14 o
  -3  -7   6       40.47       40.75      3.17 o
  -2  -7   6      124.70      127.85      4.10 o
  -1  -7   6      165.35      151.48      4.16 o
   0  -7   6       31.31       31.62      2.56 o
   1  -7   6      521.63      499.09      6.81 o
   2  -7   6        0.43       -0.77      2.69 o
   3  -7   6        1.59        1.14      3.03 o
   4  -7   6      123.18      128.02      4.23 o
   5  -7   6       31.17       33.88      3.03 o
   6  -7   6      114.28      121.90      4.75 o
   7  -7   6       26.13       24.75      3.72 o
   8  -7   6       14.84       12.74      3.67 o
  -7  -6   6        6.74        7.95      3.36 o
  -6  -6   6       85.81       88.70      4.51 o
  -5  -6   6        1.95       -3.88      3.88 o
  -4  -6   6      236.73      220.21      5.29 o
  -3  -6   6      299.02      294.89      5.51 o
  -2  -6   6        5.45        1.73      2.91 o
  -1  -6   6      106.42      106.87      3.33 o
   0  -6   6      227.04      208.01      4.18 o
   1  -6   6       96.36       95.76      3.08 o
   2  -6   6      410.01      414.82      5.79 o
   3  -6   6        9.21       10.90      2.06 o
   4  -6   6      316.30      320.71      5.70 o
   5  -6   6      144.54      147.15      4.36 o
   6  -6   6        0.14       -2.00      3.68 o
   7  -6   6      144.38      153.64      5.21 o
   8  -6   6       12.71       11.46      3.48 o
  -8  -5   6       45.81       47.37      4.43 o
  -7  -5   6       26.08       27.68      3.36 o
  -6  -5   6        2.66        1.02      3.97 o
  -5  -5   6      312.02      303.92      5.94 o
  -4  -5   6       19.34       25.26      2.42 o
  -3  -5   6       76.11       77.50      2.96 o
  -2  -5   6      422.41      411.20      5.47 o
  -1  -5   6       26.26       28.87      1.96 o
   0  -5   6      690.95      676.22      7.09 o
   1  -5   6       18.55       20.69      1.82 o
   2  -5   6       18.59       22.77      1.96 o
   3  -5   6     1049.74     1059.57     10.73 o
   4  -5   6        0.30        0.36      1.76 o
   5  -5   6      127.29      120.70      3.96 o
   6  -5   6      113.13      111.36      4.24 o
   7  -5   6        5.46        6.91      2.87 o
   8  -5   6       32.34       37.36      3.90 o
   9  -5   6        0.20        0.85      4.82 o
  -9  -4   6       22.04       25.05      3.97 o
  -8  -4   6        5.11        2.49      4.51 o
  -7  -4   6      134.73      137.75      4.88 o
  -6  -4   6       71.37       76.63      3.65 o
  -5  -4   6       23.13       24.04      2.62 o
  -4  -4   6      719.21      705.44      7.53 o
  -3  -4   6        3.09        3.53      1.55 o
  -2  -4   6      381.05      405.30      4.95 o
  -1  -4   6      240.28      247.82      3.77 o
   0  -4   6      313.26      309.87      4.04 o
   1  -4   6      385.35      389.19      4.57 o
   2  -4   6       55.46       64.36      2.33 o
   3  -4   6      374.27      370.39      5.07 o
   4  -4   6      289.87      281.17      4.89 o
   5  -4   6        0.26       -1.39      2.74 o
   6  -4   6       63.26       64.60      3.34 o
   7  -4   6        8.68        8.85      2.78 o
   8  -4   6       21.69       19.98      3.38 o
   9  -4   6       67.33       63.82      4.93 o
  -9  -3   6       77.71       80.23      5.03 o
  -8  -3   6      144.33      148.64      5.47 o
  -7  -3   6       28.69       29.78      3.12 o
  -6  -3   6       97.06       99.75      3.78 o
  -5  -3   6       31.01       25.26      2.51 o
  -4  -3   6       89.25       88.78      2.96 o
  -3  -3   6      293.28      305.66      4.32 o
  -2  -3   6       67.36       92.60      2.42 o
  -1  -3   6     1967.66     1967.00     13.01 o
   0  -3   6      131.58      121.27      2.46 o
   1  -3   6       70.72       74.41      2.11 o
   2  -3   6      435.61      419.65      4.66 o
   3  -3   6        0.46        1.50      1.38 o
   4  -3   6       13.41       10.31      1.92 o
   5  -3   6      349.06      354.84      5.75 o
   6  -3   6       19.16       16.57      2.73 o
   7  -3   6       46.99       51.01      3.52 o
   8  -3   6       21.09       25.41      3.38 o
   9  -3   6        1.03        2.19      4.47 o
  -9  -2   6        1.96        2.31      4.34 o
  -8  -2   6       27.35       29.29      3.42 o
  -7  -2   6       29.34       31.40      3.00 o
  -6  -2   6        1.94       -0.80      2.88 o
  -5  -2   6      410.11      420.51      5.81 o
  -4  -2   6        6.09        5.27      1.73 o
  -3  -2   6       22.24       22.12      1.66 o
  -2  -2   6      832.73      864.03      8.64 o
  -1  -2   6       15.94       12.28      1.22 o
   0  -2   6     1244.65     1238.26      9.50 o
   1  -2   6      481.91      508.69      4.97 o
   2  -2   6      674.31      748.97      7.21 o
   3  -2   6       86.02       86.08      2.52 o
   4  -2   6        1.83        0.85      1.69 o
   5  -2   6        4.09       -0.73      2.82 o
   6  -2   6      239.76      232.61      5.20 o
   7  -2   6        2.10        1.22      3.70 o
   8  -2   6      118.49      122.13      5.06 o
   9  -2   6       45.76       49.70      4.47 o
 -10  -1   6        7.95       11.17      3.70 o
  -9  -1   6      100.00       95.18      5.01 o
  -8  -1   6        4.70        3.18      3.90 o
  -7  -1   6       34.54       36.29      2.87 o
  -6  -1   6       75.33       83.38      3.29 o
  -5  -1   6        0.30        4.24      1.60 o
  -4  -1   6      331.78      364.78      4.71 o
  -3  -1   6      127.60      146.44      2.82 o
  -2  -1   6      758.46      899.72      8.38 o
  -1  -1   6      734.94      810.14      7.51 o
   0  -1   6      234.82      277.58      3.17 o
   1  -1   6      813.55      915.58      8.30 o
   2  -1   6      287.90      311.26      3.87 o
   3  -1   6       21.46       21.49      1.66 o
   4  -1   6      427.92      419.66      5.54 o
   5  -1   6      164.16      146.96      3.90 o
   6  -1   6       82.75       76.67      3.51 o
   7  -1   6      146.20      137.63      4.83 o
   8  -1   6        0.75       -0.48      4.33 o
   9  -1   6       60.07       57.19      4.58 o
 -10   0   6       10.16       12.45      3.81 o
  -9   0   6        1.07       -2.42      4.15 o
  -8   0   6       87.17      101.67      4.27 o
  -7   0   6       31.52       32.32      2.81 o
  -6   0   6      394.04      379.59      5.91 o
  -5   0   6      239.56      238.63      4.27 o
  -4   0   6      275.82      281.93      4.15 o
  -3   0   6      987.16     1064.84      9.85 o
  -1   0   6       13.98       18.37      1.27 o
   0   0   6     2105.68     2414.81     12.84 o
   1   0   6      235.04      295.59      3.49 o
   2   0   6      517.86      575.16      5.73 o
   3   0   6      385.99      393.80      4.89 o
   4   0   6       18.32       20.96      2.07 o
   5   0   6      341.00      332.02      5.71 o
   6   0   6       15.63        8.59      2.67 o
   7   0   6       54.42       48.19      3.80 o
   8   0   6      112.95      115.96      5.14 o
   9   0   6        0.09        4.60      4.76 o
 -10   1   6       65.34       64.07      4.99 o
  -9   1   6       14.02       19.56      3.24 o
  -8   1   6        9.42        6.54      2.78 o
  -7   1   6      369.16      360.21      6.40 o
  -6   1   6        8.52        2.65      2.86 o
  -5   1   6      475.37      463.74      5.84 o
  -4   1   6      234.87      254.93      4.04 o
  -3   1   6      787.31      879.34      7.90 o
  -2   1   6     1322.25     1456.32     10.86 o
   0   1   6      174.74      208.82      2.99 o
   1   1   6      897.49      941.60      9.14 o
   2   1   6      278.41      292.64      4.08 o
   3   1   6      848.26      847.63      8.09 o
   4   1   6      174.64      176.02      4.13 o
   5   1   6       21.00       21.05      2.52 o
   6   1   6      199.50      210.32      5.24 o
   7   1   6        2.36       -4.32      4.32 o
   8   1   6       20.26       20.83      3.63 o
 -10   2   6        0.75       -4.13      5.07 o
  -9   2   6       53.65       49.13      4.03 o
  -8   2   6        7.56       11.19      2.63 o
  -7   2   6      229.15      222.68      5.27 o
  -6   2   6      463.13      454.30      6.57 o
  -5   2   6       23.50       24.30      1.97 o
  -4   2   6      273.28      294.73      4.37 o
  -3   2   6      126.85      125.65      2.86 o
  -2   2   6      201.40      234.24      3.49 o
  -1   2   6      378.95      408.72      4.30 o
   0   2   6      219.03      216.47      3.30 o
   1   2   6      787.84      735.46      7.52 o
   2   2   6     1002.36      966.13      9.29 o
   3   2   6       17.70       17.70      2.00 o
   4   2   6      513.59      516.87      6.73 o
   5   2   6        4.29        3.74      2.27 o
   6   2   6       35.85       31.35      3.43 o
   7   2   6      134.31      139.20      5.45 o
   8   2   6        0.19       -0.68      3.36 o
 -10   3   6        4.29        3.34      3.59 o
  -9   3   6        4.16        2.67      4.55 o
  -8   3   6      128.31      123.42      4.74 o
  -7   3   6        4.33       -0.18      3.72 o
  -6   3   6       13.31       16.16      2.46 o
  -5   3   6      413.40      423.59      5.82 o
  -4   3   6       64.62       63.17      2.56 o
  -3   3   6      981.85     1005.88      9.44 o
  -2   3   6        0.97       -0.79      2.06 o
  -1   3   6       41.97       35.58      1.79 o
   0   3   6     1823.66     1699.88     13.59 o
   1   3   6        0.78        0.11      2.17 o
   2   3   6      352.86      333.19      5.04 o
   3   3   6      337.03      327.59      5.40 o
   4   3   6        4.54        4.73      2.15 o
   5   3   6       90.16       84.09      3.76 o
   6   3   6       23.32       23.61      3.22 o
   7   3   6        0.36        2.52      4.12 o
 -10   4   6       90.30       99.35      5.22 o
  -9   4   6       20.33       21.76      3.61 o
  -8   4   6       45.90       49.32      3.74 o
  -7   4   6      106.44      106.66      4.20 o
  -6   4   6        4.78        5.19      2.13 o
  -5   4   6      157.18      157.44      4.13 o
  -4   4   6      457.97      468.02      6.10 o
  -3   4   6      141.29      135.82      3.44 o
  -2   4   6      740.93      734.85      7.60 o
  -1   4   6       13.07       11.38      1.71 o
   0   4   6      139.88      130.00      3.25 o
   1   4   6       26.16       31.16      2.19 o
   2   4   6       32.11       30.69      2.34 o
   3   4   6      201.71      201.24      4.67 o
   4   4   6       11.61       11.64      2.49 o
   5   4   6       29.00       35.25      3.21 o
   6   4   6       81.77       91.37      4.56 o
   7   4   6        4.83        6.79      3.49 o
  -9   5   6       66.87       63.15      4.75 o
  -8   5   6        1.37        1.38      3.99 o
  -7   5   6        0.14        0.82      3.38 o
  -6   5   6       28.27       28.50      2.86 o
  -5   5   6       32.16       29.60      2.80 o
  -4   5   6       67.99       67.07      3.07 o
  -3   5   6      159.68      155.93      3.93 o
  -2   5   6       18.09       17.38      2.05 o
  -1   5   6      540.00      503.82      6.37 o
   0   5   6      154.48      143.72      3.78 o
   1   5   6       14.33       12.72      2.24 o
   2   5   6      152.80      151.37      4.23 o
   3   5   6       40.66       39.87      3.01 o
   4   5   6       96.43       85.66      4.12 o
   5   5   6       63.19       68.01      4.15 o
   6   5   6        9.15        7.95      3.32 o
  -9   6   6        1.37       -4.71      4.71 o
  -8   6   6       95.41       91.44      4.80 o
  -7   6   6        2.13        0.44      4.16 o
  -6   6   6        3.79        4.08      2.55 o
  -5   6   6       50.69       49.59      3.47 o
  -4   6   6        2.35       -1.18      3.19 o
  -3   6   6      250.11      235.04      5.01 o
  -2   6   6      249.57      244.10      5.08 o
  -1   6   6      144.22      138.23      4.01 o
   0   6   6      330.54      326.07      5.79 o
   1   6   6        2.47        1.56      3.12 o
   2   6   6       25.79       23.39      2.75 o
   3   6   6       11.55       15.64      2.77 o
   4   6   6        0.26        2.86      2.83 o
   5   6   6      128.53      130.31      5.63 o
   6   6   6       48.75       46.63      4.65 o
  -8   7   6        0.48       -4.82      4.82 o
  -7   7   6      120.06      121.98      5.12 o
  -6   7   6       26.90       24.91      3.41 o
  -5   7   6      200.59      195.10      5.54 o
  -4   7   6       79.39       76.60      3.70 o
  -3   7   6        0.68       -2.02      3.44 o
  -2   7   6       59.45       53.15      3.32 o
  -1   7   6       54.36       54.72      3.36 o
   0   7   6       11.53       15.67      2.51 o
   1   7   6      158.27      160.11      4.89 o
   2   7   6        1.56        7.82      2.52 o
   3   7   6        7.98        4.20      3.17 o
   4   7   6       19.29       24.64      3.43 o
   5   7   6        0.65        3.12      4.95 o
  -8   8   6        8.66        9.72      3.70 o
  -7   8   6        1.00        0.26      4.64 o
  -6   8   6      153.61      151.93      5.54 o
  -5   8   6        5.51        4.11      4.29 o
  -4   8   6       15.40       15.65      3.08 o
  -3   8   6        8.21       12.01      2.78 o
  -2   8   6        1.53        2.40      2.59 o
  -1   8   6       23.98       20.16      3.10 o
   0   8   6       33.42       37.69      3.49 o
   1   8   6       15.71       17.74      3.15 o
   2   8   6      132.46      146.14      5.52 o
   3   8   6        0.15        0.79      4.26 o
  -6   9   6        7.00        2.70      4.89 o
  -5   9   6       56.81       60.03      4.30 o
  -4   9   6        2.53       -3.44      4.37 o
  -3   9   6       47.58       47.01      4.07 o
  -2   9   6       27.42       30.74      3.65 o
  -1   9   6        3.10        9.69      2.88 o
   0   9   6       49.75       57.82      4.11 o
   1   9   6       64.36       67.20      4.67 o
   2   9   6       17.27       24.13      3.88 o
  -4  10   6       56.58       66.80      4.69 o
  -3  10   6       14.02       10.51      3.65 o
  -2  10   6       39.57       41.84      4.53 o
  -1  10   6       18.29       24.18      3.98 o
   0  10   6        0.30       -2.27      3.45 o
  -1 -11   7        2.35        3.88      4.52 o
   0 -11   7       21.58       16.46      3.88 o
   1 -11   7        0.76       -2.93      4.93 o
   2 -11   7       88.08       98.93      5.17 o
   3 -11   7        1.05       -5.16      5.16 o
   4 -11   7       13.65       16.22      3.56 o
  -3 -10   7       18.98       25.84      3.65 o
  -2 -10   7       69.46       69.14      4.80 o
  -1 -10   7       10.32        9.76      3.22 o
   0 -10   7       14.57       21.45      3.21 o
   1 -10   7       40.52       45.81      3.76 o
   2 -10   7       22.24       20.89      3.33 o
   3 -10   7      192.30      185.60      6.06 o
   4 -10   7       25.93       31.56      3.77 o
   5 -10   7       26.88       30.31      3.94 o
   6 -10   7       10.13       13.28      3.46 o
  -5  -9   7        2.61        0.28      4.93 o
  -4  -9   7       93.70       93.63      4.99 o
  -3  -9   7       13.70       18.87      3.03 o
  -2  -9   7       54.46       59.22      3.93 o
  -1  -9   7       38.65       40.19      3.50 o
   0  -9   7        0.22       -2.48      3.44 o
   1  -9   7       99.22      102.83      4.33 o
   2  -9   7       64.73       55.95      3.76 o
   3  -9   7        2.18       -2.79      3.78 o
   4  -9   7      157.84      165.60      5.45 o
   5  -9   7        0.12        2.90      2.94 o
   6  -9   7        2.52       -0.26      4.91 o
   7  -9   7        7.35       -0.85      5.43 o
  -6  -8   7       15.49       10.98      3.75 o
  -5  -8   7        2.29        1.51      4.48 o
  -4  -8   7        1.42        4.11      2.90 o
  -3  -8   7      224.13      219.19      5.79 o
  -2  -8   7        1.63        0.00      3.42 o
  -1  -8   7       81.46       73.81      3.82 o
   0  -8   7      121.30      112.19      4.15 o
   1  -8   7        1.03        1.79      2.27 o
   2  -8   7       13.64       12.11      2.64 o
   3  -8   7       80.34       78.50      3.83 o
   4  -8   7       11.53        9.01      2.78 o
   5  -8   7      226.03      229.54      6.16 o
   6  -8   7       11.76       10.91      3.36 o
   7  -8   7       29.00       26.46      3.88 o
  -7  -7   7       67.00       78.86      4.79 o
  -6  -7   7        6.30        6.77      3.22 o
  -5  -7   7       55.61       62.34      4.00 o
  -4  -7   7        0.20       -3.44      3.68 o
  -3  -7   7        4.73        7.45      2.30 o
  -2  -7   7      234.74      231.04      5.10 o
  -1  -7   7      120.99      119.01      3.85 o
   0  -7   7      555.19      517.55      6.99 o
   1  -7   7      206.00      210.39      4.70 o
   2  -7   7       21.50       16.68      2.50 o
   3  -7   7       99.65      104.71      3.76 o
   4  -7   7       14.16       16.02      2.52 o
   5  -7   7        2.49       -2.00      3.67 o
   6  -7   7      235.92      239.19      6.08 o
   7  -7   7        2.61        5.81      3.07 o
   8  -7   7       57.82       51.96      4.67 o
  -7  -6   7       23.84       28.53      3.71 o
  -6  -6   7       68.99       68.83      4.11 o
  -5  -6   7       13.68       13.88      2.82 o
  -4  -6   7      368.81      365.66      6.59 o
  -3  -6   7       58.65       48.78      2.88 o
  -2  -6   7       15.13       13.95      2.13 o
  -1  -6   7      463.54      460.18      6.19 o
   0  -6   7        1.79        3.09      1.68 o
   1  -6   7      145.09      140.07      3.70 o
   2  -6   7      169.43      166.64      4.04 o
   3  -6   7        0.75        3.90      1.92 o
   4  -6   7       88.87       89.35      3.56 o
   5  -6   7       15.70       14.60      2.81 o
   6  -6   7       16.82       22.83      2.90 o
   7  -6   7      128.37      130.54      4.92 o
   8  -6   7        0.29        3.44      4.85 o
  -8  -5   7       96.09       99.64      5.21 o
  -7  -5   7        3.15        6.84      2.75 o
  -6  -5   7       65.96       68.87      3.82 o
  -5  -5   7       80.25       72.51      3.65 o
  -4  -5   7       59.24       54.10      3.05 o
  -3  -5   7      286.71      286.35      4.97 o
  -2  -5   7       56.73       50.86      2.52 o
  -1  -5   7        0.88       -0.72      2.29 o
   0  -5   7      359.74      351.55      4.89 o
   1  -5   7      261.33      266.59      4.40 o
   2  -5   7      427.98      413.48      5.52 o
   3  -5   7       52.17       53.87      2.69 o
   4  -5   7        9.58       12.32      2.14 o
   5  -5   7      217.73      226.81      5.10 o
   6  -5   7       42.89       44.52      3.36 o
   7  -5   7       22.97       23.88      3.32 o
   8  -5   7       56.02       53.67      4.22 o
  -8  -4   7       19.14       26.16      3.42 o
  -7  -4   7       47.23       44.60      3.74 o
  -6  -4   7        0.16       -0.38      3.35 o
  -5  -4   7      260.59      254.43      5.22 o
  -4  -4   7      186.17      188.04      4.27 o
  -3  -4   7        0.23        2.23      1.53 o
  -2  -4   7      380.54      375.59      4.94 o
  -1  -4   7        5.89        0.92      2.17 o
   0  -4   7        6.41        6.52      1.43 o
   1  -4   7      382.69      371.06      4.68 o
   2  -4   7        9.83       11.48      1.64 o
   3  -4   7     1023.38     1045.65     10.42 o
   4  -4   7       43.44       47.29      2.61 o
   5  -4   7      105.49      112.79      3.83 o
   6  -4   7      115.71      116.12      4.24 o
   7  -4   7        3.74        4.64      2.66 o
   8  -4   7        1.77        6.22      2.79 o
   9  -4   7       72.67       79.34      4.99 o
  -9  -3   7       97.81       95.69      5.21 o
  -8  -3   7       24.06       21.74      3.42 o
  -7  -3   7       56.77       55.54      3.51 o
  -6  -3   7      173.77      160.93      4.73 o
  -5  -3   7        0.36       -3.04      3.04 o
  -4  -3   7       27.50       32.59      2.19 o
  -3  -3   7       67.15       67.07      2.51 o
  -2  -3   7      126.17      138.86      2.96 o
  -1  -3   7     1140.29     1172.68     10.58 o
   0  -3   7        8.42        7.13      1.29 o
   1  -3   7      434.10      493.50      4.99 o
   2  -3   7      437.26      466.57      5.17 o
   3  -3   7        0.64       -0.23      2.20 o
   4  -3   7      431.68      409.40      5.83 o
   5  -3   7      278.93      262.83      5.24 o
   6  -3   7       89.85       79.14      3.82 o
   7  -3   7       50.00       52.67      3.62 o
   8  -3   7        0.69        0.98      4.03 o
   9  -3   7        2.41        3.54      3.52 o
  -9  -2   7        2.25       -1.04      4.92 o
  -8  -2   7       74.86       75.18      4.01 o
  -7  -2   7       45.78       46.48      3.30 o
  -6  -2   7      112.92      112.77      3.82 o
  -5  -2   7      460.05      445.09      6.03 o
  -4  -2   7       79.44       87.03      2.77 o
  -3  -2   7      172.54      191.02      3.40 o
  -2  -2   7       38.19       42.39      1.86 o
  -1  -2   7      304.43      366.00      4.01 o
   0  -2   7     2517.10     2492.37     14.33 o
   1  -2   7     2136.09     2362.61     14.54 o
   2  -2   7      688.52      747.03      7.69 o
   3  -2   7      262.67      274.66      4.30 o
   4  -2   7       10.95       14.55      1.85 o
   5  -2   7      149.17      150.69      4.04 o
   6  -2   7        4.11        2.90      3.44 o
   7  -2   7        2.35        5.41      2.51 o
   8  -2   7      145.71      155.76      5.58 o
   9  -2   7        2.05        8.95      3.51 o
  -9  -1   7       57.16       65.35      4.22 o
  -8  -1   7        3.19        1.93      3.66 o
  -7  -1   7      109.43      105.94      3.98 o
  -6  -1   7       32.03       34.79      2.47 o
  -5  -1   7      133.79      120.97      3.46 o
  -4  -1   7      751.48      765.32      7.57 o
  -2  -1   7     1609.67     1819.55     12.57 o
   0  -1   7      213.78      229.72      3.15 o
   1  -1   7      712.77      774.99      7.19 o
   2  -1   7      230.81      260.05      3.79 o
   3  -1   7       26.36       33.86      1.99 o
   4  -1   7      400.14      407.52      5.75 o
   5  -1   7      120.82      111.58      3.67 o
   6  -1   7       86.36       87.00      3.95 o
   7  -1   7        6.84        1.62      3.07 o
   8  -1   7       43.43       40.82      4.06 o
 -10   0   7        8.69       13.08      3.74 o
  -9   0   7       33.09       31.92      3.75 o
  -8   0   7       14.84       19.16      2.91 o
  -7   0   7        1.70        7.69      2.31 o
  -6   0   7      422.00      427.53      6.43 o
  -5   0   7        7.93        2.19      2.53 o
  -4   0   7      313.75      375.92      4.91 o
  -3   0   7     1385.80     1471.81     12.17 o
  -2   0   7       74.97       73.31      2.07 o
  -1   0   7       70.74       68.83      1.98 o
   0   0   7       51.03       53.71      1.82 o
   1   0   7       47.10       41.02      1.80 o
   2   0   7      720.17      733.60      7.72 o
   3   0   7        9.94        9.72      1.79 o
   4   0   7      102.88      103.98      3.34 o
   5   0   7      184.36      173.49      4.60 o
   6   0   7       12.47       11.80      2.77 o
   7   0   7      273.17      247.47      6.53 o
   8   0   7        7.80       10.57      3.49 o
 -10   1   7       42.00       34.65      4.44 o
  -9   1   7        8.25        7.48      3.27 o
  -8   1   7      115.02      116.36      4.59 o
  -7   1   7       11.09       16.91      2.73 o
  -6   1   7       16.80       11.77      2.27 o
  -5   1   7      264.64      287.62      4.79 o
  -4   1   7      177.57      190.96      3.65 o
  -3   1   7     1828.63     1842.95     13.79 o
  -2   1   7     1085.82     1225.35     10.71 o
  -1   1   7       46.91       54.60      1.92 o
   0   1   7      787.49      813.65      7.44 o
   1   1   7        0.34       -0.74      1.84 o
   2   1   7       37.87       37.61      2.13 o
   3   1   7      829.01      799.40      8.28 o
   4   1   7       70.08       61.23      2.96 o
   5   1   7      300.19      266.58      5.57 o
   6   1   7       16.87       14.19      2.88 o
   7   1   7       29.31       30.80      3.59 o
   8   1   7       28.25       25.78      4.00 o
 -10   2   7        6.28        7.38      3.53 o
  -9   2   7       60.61       53.68      4.35 o
  -8   2   7       16.67       13.31      3.06 o
  -7   2   7      489.77      490.58      7.55 o
  -6   2   7       47.86       45.89      2.87 o
  -5   2   7      127.66      123.90      3.52 o
  -4   2   7      495.34      517.68      5.94 o
  -3   2   7       45.45       51.39      2.23 o
  -2   2   7       86.15       91.28      2.56 o
  -1   2   7     1034.63     1136.31     10.69 o
   0   2   7        0.30        1.14      1.73 o
   1   2   7      233.70      253.30      4.05 o
   2   2   7      450.99      436.24      5.50 o
   3   2   7       46.76       44.46      2.60 o
   4   2   7      244.13      237.74      4.94 o
   5   2   7        2.31        4.32      2.33 o
   6   2   7      142.83      136.30      4.97 o
   7   2   7       38.67       37.40      3.90 o
   8   2   7        0.72       -5.17      5.17 o
 -10   3   7        0.22        3.11      4.37 o
  -9   3   7       56.22       59.73      4.20 o
  -8   3   7       28.32       26.77      3.28 o
  -7   3   7       16.05       19.36      2.69 o
  -6   3   7      325.65      318.24      5.80 o
  -5   3   7       11.76       13.35      2.20 o
  -4   3   7        0.99       -0.13      2.59 o
  -3   3   7       13.22       17.09      1.83 o
  -2   3   7      257.20      266.94      4.15 o
  -1   3   7      383.37      358.57      4.74 o
   0   3   7       82.63       88.91      2.74 o
   1   3   7       11.47       13.64      1.79 o
   2   3   7      936.27      893.97      9.06 o
   3   3   7       18.90       13.04      2.30 o
   4   3   7      123.74      129.06      4.12 o
   5   3   7       51.40       57.59      3.49 o
   6   3   7       21.59       27.19      3.39 o
   7   3   7       79.03       84.51      4.81 o
  -9   4   7        5.57        6.88      3.38 o
  -8   4   7       88.32       71.83      4.49 o
  -7   4   7       22.97       20.01      2.86 o
  -6   4   7        0.64        1.92      2.82 o
  -5   4   7      106.76      101.76      3.61 o
  -4   4   7        0.37        2.52      2.87 o
  -3   4   7       67.83       67.98      2.88 o
  -2   4   7      429.54      434.56      5.74 o
  -1   4   7       26.62       21.28      2.10 o
   0   4   7      951.52      920.20      8.95 o
   1   4   7      243.77      244.53      4.70 o
   2   4   7      208.65      195.66      4.53 o
   3   4   7      197.99      198.19      4.86 o
   4   4   7       19.75       19.07      2.87 o
   5   4   7       63.65       65.23      4.00 o
   6   4   7       63.51       62.39      4.50 o
   7   4   7        0.35        1.41      4.69 o
  -9   5   7       53.73       58.97      4.36 o
  -8   5   7        6.44        9.10      2.98 o
  -7   5   7       41.97       45.02      3.48 o
  -6   5   7       20.55       23.27      2.67 o
  -5   5   7       71.86       74.56      3.30 o
  -4   5   7      538.54      554.20      7.25 o
  -3   5   7        9.61        9.03      2.13 o
  -2   5   7      195.40      181.68      4.27 o
  -1   5   7      170.16      176.19      4.16 o
   0   5   7       13.87        9.85      2.33 o
   1   5   7      306.04      285.25      5.41 o
   2   5   7       49.17       53.29      3.14 o
   3   5   7        9.79        8.84      2.55 o
   4   5   7       35.03       36.21      3.40 o
   5   5   7        3.78        6.40      3.15 o
   6   5   7        8.62        1.90      5.50 o
  -9   6   7       37.28       37.06      4.32 o
  -8   6   7       45.27       43.21      4.16 o
  -7   6   7        6.44       11.01      2.86 o
  -6   6   7       82.40       81.93      4.03 o
  -5   6   7       32.84       31.63      3.03 o
  -4   6   7        2.11        2.65      2.10 o
  -3   6   7      168.49      166.89      4.53 o
  -2   6   7       43.15       43.91      2.92 o
  -1   6   7      211.60      207.38      4.85 o
   0   6   7       24.50       23.68      2.84 o
   1   6   7        0.13       -1.47      3.10 o
   2   6   7       72.31       69.39      3.73 o
   3   6   7       12.66       16.82      3.07 o
   4   6   7        7.12       -2.64      4.37 o
   5   6   7       94.71      105.26      5.10 o
  -8   7   7        0.28       -3.25      4.92 o
  -7   7   7       45.77       48.76      4.01 o
  -6   7   7       11.80       11.36      2.98 o
  -5   7   7      146.44      134.57      5.22 o
  -4   7   7        5.38       10.10      2.47 o
  -3   7   7       42.76       42.78      3.13 o
  -2   7   7      158.29      154.91      4.78 o
  -1   7   7        1.71        0.19      2.51 o
   0   7   7       46.04       45.22      3.49 o
   1   7   7      114.36      120.50      4.72 o
   2   7   7       12.65       14.88      2.98 o
   3   7   7       39.25       39.29      3.74 o
   4   7   7        4.56        2.68      4.49 o
  -7   8   7       33.77       35.36      4.09 o
  -6   8   7       62.76       57.64      4.55 o
  -5   8   7        5.82       -4.02      4.49 o
  -4   8   7      125.68      132.29      4.99 o
  -3   8   7       37.47       36.87      3.45 o
  -2   8   7       12.66       13.87      2.90 o
  -1   8   7       20.62       26.00      3.21 o
   0   8   7        0.47        2.74      4.15 o
   1   8   7       34.03       28.67      3.76 o
   2   8   7       18.26       23.01      3.68 o
   3   8   7        0.06       -0.28      3.40 o
  -6   9   7       29.40       29.77      4.10 o
  -5   9   7       14.73       12.57      3.68 o
  -4   9   7        0.85       -0.26      4.28 o
  -3   9   7       44.42       46.89      4.13 o
  -2   9   7        0.18       -4.51      4.51 o
  -1   9   7        0.10        3.54      4.17 o
   0   9   7       40.94       47.81      4.24 o
   1   9   7        0.07       -5.01      5.01 o
  -3  10   7        2.17        4.53      4.83 o
  -2  10   7       35.80       33.79      4.57 o
  -1 -11   8       45.60       50.90      4.66 o
   0 -11   8        1.84       -1.10      4.85 o
   1 -11   8       20.59       20.42      3.86 o
   2 -11   8       36.13       40.76      4.31 o
   3 -11   8        6.44        9.98      3.51 o
  -3 -10   8      103.46      116.94      5.39 o
  -2 -10   8        9.40        6.20      3.67 o
  -1 -10   8        4.66        5.81      3.19 o
   0 -10   8       30.13       29.15      3.62 o
   1 -10   8        3.13        1.67      4.18 o
   2 -10   8        7.61        8.19      3.23 o
   3 -10   8       35.72       36.13      3.88 o
   4 -10   8       11.72        6.06      3.67 o
   5 -10   8       67.89       80.15      4.83 o
  -5  -9   8        1.31        2.27      5.12 o
  -4  -9   8       43.34       51.60      4.11 o
  -3  -9   8       17.25       11.86      3.51 o
  -2  -9   8       95.58       94.18      4.59 o
  -1  -9   8        4.05       -0.22      3.87 o
   0  -9   8       62.72       60.05      3.78 o
   1  -9   8       69.07       66.15      4.04 o
   2  -9   8        1.53       -0.21      3.90 o
   3  -9   8       47.85       43.85      3.65 o
   4  -9   8      132.00      130.67      5.10 o
   5  -9   8        2.22        3.97      2.98 o
   6  -9   8       73.73       72.80      4.74 o
  -6  -8   8       82.26       84.50      5.04 o
  -5  -8   8        0.58        1.52      4.26 o
  -4  -8   8       34.82       28.86      3.81 o
  -3  -8   8       44.52       44.00      3.58 o
  -2  -8   8       16.60       17.17      2.85 o
  -1  -8   8      275.46      270.11      5.95 o
   0  -8   8       19.07       20.06      2.72 o
   1  -8   8       73.00       69.44      3.58 o
   2  -8   8      125.19      128.64      4.43 o
   3  -8   8       18.30       18.96      2.92 o
   4  -8   8       25.13       29.07      3.15 o
   5  -8   8       18.03       21.37      3.16 o
   6  -8   8        8.02       12.36      3.15 o
   7  -8   8       75.52       82.65      4.83 o
  -7  -7   8       12.16       15.59      3.70 o
  -6  -7   8        4.47       -4.57      4.61 o
  -5  -7   8       71.83       79.95      4.22 o
  -4  -7   8        5.81        5.66      2.73 o
  -3  -7   8       65.18       61.72      3.45 o
  -2  -7   8       28.03       26.03      2.83 o
  -1  -7   8        6.45        6.63      2.29 o
   0  -7   8      402.88      390.82      6.22 o
   1  -7   8       12.06       12.34      2.27 o
   2  -7   8       47.93       43.37      2.99 o
   3  -7   8      105.34      108.92      3.93 o
   4  -7   8       34.19       38.33      2.96 o
   5  -7   8       35.37       45.51      3.24 o
   6  -7   8       44.94       42.22      3.78 o
   7  -7   8        3.12        2.56      4.99 o
   8  -7   8       58.61       60.54      4.68 o
  -7  -6   8       52.52       56.56      4.25 o
  -6  -6   8       18.81       16.33      3.44 o
  -5  -6   8       84.96       89.81      3.99 o
  -4  -6   8      171.63      164.89      4.74 o
  -3  -6   8        0.36        2.32      3.18 o
  -2  -6   8       75.34       80.95      3.26 o
  -1  -6   8      115.33      108.81      3.40 o
   0  -6   8        1.22        0.14      2.73 o
   1  -6   8      502.71      483.99      6.40 o
   2  -6   8       35.77       31.82      2.67 o
   3  -6   8      173.46      164.52      4.39 o
   4  -6   8       61.78       58.38      3.26 o
   5  -6   8       20.24       18.52      2.80 o
   6  -6   8      102.18       94.30      4.54 o
   7  -6   8       19.60       23.62      3.34 o
   8  -6   8       17.86       15.02      3.75 o
  -8  -5   8       14.69       17.09      3.67 o
  -7  -5   8       12.94       14.19      3.09 o
  -6  -5   8       85.47       81.00      4.17 o
  -5  -5   8        0.55        0.74      2.22 o
  -4  -5   8      207.65      205.90      4.93 o
  -3  -5   8      234.62      234.74      4.73 o
  -2  -5   8      262.32      261.57      4.69 o
  -1  -5   8      349.84      357.48      5.20 o
   0  -5   8       66.33       62.62      2.56 o
   1  -5   8       63.77       61.22      2.65 o
   2  -5   8      636.50      638.86      7.00 o
   3  -5   8        1.63        1.43      2.55 o
   4  -5   8      279.47      276.41      5.39 o
   5  -5   8      169.20      172.47      4.83 o
   6  -5   8       41.02       44.27      3.34 o
   7  -5   8       54.24       50.14      3.82 o
   8  -5   8        4.60        7.79      3.28 o
  -8  -4   8       61.64       67.09      4.37 o
  -7  -4   8       25.04       26.18      3.10 o
  -6  -4   8       54.10       55.78      3.55 o
  -5  -4   8      325.15      320.52      5.96 o
  -4  -4   8        8.67        8.96      1.92 o
  -3  -4   8      172.61      177.66      3.95 o
  -2  -4   8      463.88      465.28      5.67 o
  -1  -4   8       37.73       40.19      2.08 o
   0  -4   8      353.38      376.01      4.83 o
   1  -4   8      286.33      298.33      4.50 o
   2  -4   8       64.01       76.31      2.65 o
   3  -4   8      426.83      435.61      5.82 o
   4  -4   8        0.17       -0.75      2.57 o
   5  -4   8      334.06      343.17      6.17 o
   6  -4   8       57.70       60.48      3.58 o
   7  -4   8        0.38        1.58      3.83 o
   8  -4   8       36.41       38.74      3.88 o
  -9  -3   8       30.03       43.26      4.16 o
  -8  -3   8        7.21        8.22      3.20 o
  -7  -3   8       99.78       96.97      4.23 o
  -6  -3   8      178.67      181.06      4.78 o
  -5  -3   8       69.78       66.37      3.08 o
  -4  -3   8      403.48      415.79      5.77 o
  -3  -3   8       27.35       22.89      2.01 o
  -2  -3   8      434.92      468.46      5.33 o
  -1  -3   8      322.38      329.34      4.32 o
   0  -3   8        0.32        3.57      1.20 o
   1  -3   8      435.51      459.08      5.12 o
   2  -3   8       91.57      102.01      2.84 o
   3  -3   8       34.09       42.59      2.29 o
   4  -3   8      398.65      407.85      5.93 o
   5  -3   8        7.33        6.48      2.23 o
   6  -3   8       30.24       28.27      3.09 o
   7  -3   8       14.48       15.67      3.28 o
   8  -3   8        0.12        1.02      4.42 o
  -9  -2   8       41.75       46.36      4.07 o
  -8  -2   8       33.41       36.20      3.61 o
  -7  -2   8       37.63       35.61      3.17 o
  -6  -2   8      284.23      286.12      5.60 o
  -5  -2   8      189.61      195.49      4.37 o
  -4  -2   8       77.29       68.60      2.73 o
  -3  -2   8      519.15      571.74      5.92 o
  -2  -2   8      125.57      138.25      3.00 o
  -1  -2   8      134.79      147.03      2.91 o
   0  -2   8       98.63       91.42      2.38 o
   1  -2   8      434.65      470.92      5.04 o
   2  -2   8      659.50      688.86      7.05 o
   3  -2   8      115.57      121.60      3.30 o
   4  -2   8        0.50       -0.43      2.86 o
   5  -2   8      195.56      186.15      4.60 o
   6  -2   8        5.98        4.03      2.52 o
   7  -2   8      113.48      106.95      4.73 o
   8  -2   8       54.36       48.33      4.23 o
  -9  -1   8        3.95        0.00      4.68 o
  -8  -1   8       17.05       18.71      3.06 o
  -7  -1   8       63.54       71.97      3.63 o
  -6  -1   8       48.19       43.44      2.80 o
  -5  -1   8       73.33       84.08      3.15 o
  -4  -1   8      167.77      172.27      3.73 o
  -3  -1   8      278.06      290.40      4.22 o
  -2  -1   8     1327.89     1444.39     11.99 o
  -1  -1   8      287.57      321.69      3.99 o
   0  -1   8      873.47      944.50      9.43 o
   1  -1   8      564.23      616.73      6.22 o
   2  -1   8       94.70      103.13      2.78 o
   3  -1   8      446.15      452.98      5.73 o
   4  -1   8      204.28      199.45      4.41 o
   5  -1   8        4.59       -1.00      3.11 o
   6  -1   8       81.20       73.83      3.75 o
   7  -1   8       71.02       77.50      4.28 o
   8  -1   8       44.49       52.16      4.11 o
 -10   0   8        3.77        2.85      3.67 o
  -9   0   8      130.48      120.94      5.33 o
  -8   0   8       11.39       14.77      2.99 o
  -7   0   8      122.63      116.77      4.35 o
  -6   0   8       48.57       53.06      3.00 o
  -5   0   8       49.81       53.17      2.71 o
  -4   0   8      828.02      856.12      8.27 o
  -3   0   8      210.05      244.05      3.90 o
  -2   0   8      224.81      252.38      3.71 o
  -1   0   8     1985.16     2218.40     14.44 o
   0   0   8      137.34      146.59      2.88 o
   1   0   8      115.45      129.46      2.88 o
   2   0   8      160.38      160.19      3.38 o
   3   0   8       88.15       86.68      3.00 o
   4   0   8      376.69      367.26      5.82 o
   5   0   8        0.45        1.73      2.11 o
   6   0   8       13.50        9.56      2.81 o
   7   0   8      115.34      117.42      5.08 o
   8   0   8        3.03       -5.29      5.29 o
 -10   1   8       13.66        8.33      3.74 o
  -9   1   8        1.24        1.84      3.02 o
  -8   1   8      149.35      144.28      5.24 o
  -7   1   8       17.20       14.43      2.61 o
  -6   1   8      324.49      320.54      5.79 o
  -5   1   8       34.97       39.28      2.40 o
  -4   1   8        0.87        2.38      2.40 o
  -3   1   8      183.56      207.42      3.70 o
  -2   1   8        0.29        0.20      1.92 o
  -1   1   8      276.42      269.56      3.85 o
   0   1   8      722.00      790.27      7.94 o
   1   1   8      505.25      513.45      5.50 o
   2   1   8      259.54      263.39      4.37 o
   3   1   8       87.03       86.27      3.15 o
   4   1   8       20.84       19.00      2.39 o
   5   1   8      243.12      232.60      5.43 o
   6   1   8       23.70       21.87      3.23 o
   7   1   8      149.43      148.95      5.45 o
   8   1   8       42.24       52.00      4.38 o
 -10   2   8       16.97       11.46      3.95 o
  -9   2   8       24.39       23.13      3.72 o
  -8   2   8        4.65       -4.17      4.17 o
  -7   2   8      226.28      206.86      5.47 o
  -6   2   8        2.68       -1.62      3.29 o
  -5   2   8      363.28      380.88      5.75 o
  -4   2   8        0.83        1.00      2.57 o
  -3   2   8       31.47       30.83      2.03 o
  -2   2   8      486.63      526.25      5.66 o
  -1   2   8      219.27      233.77      3.84 o
   0   2   8      438.27      431.21      5.16 o
   1   2   8      931.21      942.40      9.60 o
   2   2   8       12.55       10.58      1.91 o
   3   2   8      597.54      572.69      7.07 o
   4   2   8       10.72       15.76      2.25 o
   5   2   8       64.90       64.12      3.65 o
   6   2   8      260.79      259.01      6.61 o
   7   2   8       13.41        9.54      3.33 o
  -9   3   8       40.82       41.88      4.05 o
  -8   3   8        0.45       -1.77      4.15 o
  -7   3   8      114.89      115.14      4.47 o
  -6   3   8      207.59      204.84      4.94 o
  -5   3   8      199.78      197.65      4.61 o
  -4   3   8     1269.32     1299.57     12.38 o
  -3   3   8       50.56       60.24      2.67 o
  -2   3   8        0.82        0.83      2.32 o
  -1   3   8      151.67      160.40      3.56 o
   0   3   8        9.78       11.40      1.90 o
   1   3   8      590.33      565.98      6.62 o
   2   3   8      553.16      548.00      6.92 o
   3   3   8        2.30        1.96      2.91 o
   4   3   8      115.81      116.40      4.17 o
   5   3   8       20.94       24.53      2.96 o
   6   3   8        6.15        8.81      2.81 o
   7   3   8       13.83       17.74      3.67 o
  -9   4   8       81.59       86.76      4.82 o
  -8   4   8      131.10      126.88      5.02 o
  -7   4   8        2.79        1.63      3.51 o
  -6   4   8       35.63       29.85      3.03 o
  -5   4   8      226.04      227.65      5.08 o
  -4   4   8       21.66       18.56      2.39 o
  -3   4   8      242.21      248.09      4.75 o
  -2   4   8        6.45        7.61      2.00 o
  -1   4   8       59.53       51.70      2.65 o
   0   4   8       65.51       66.95      2.82 o
   1   4   8        8.40        7.99      1.97 o
   2   4   8      256.97      256.23      5.29 o
   3   4   8      175.32      181.84      4.90 o
   4   4   8       18.25       19.42      2.90 o
   5   4   8       98.92       90.06      4.68 o
   6   4   8        0.20        1.31      4.78 o
  -9   5   8       12.31       13.88      3.68 o
  -8   5   8       13.61       15.06      3.51 o
  -7   5   8       23.42       21.97      3.23 o
  -6   5   8        4.36        4.80      2.44 o
  -5   5   8       22.88       22.90      2.58 o
  -4   5   8       31.83       29.64      2.63 o
  -3   5   8        0.95       -0.47      2.74 o
  -2   5   8      654.70      635.83      7.74 o
  -1   5   8       41.77       42.85      2.87 o
   0   5   8       56.30       53.30      2.97 o
   1   5   8      112.75      108.15      3.94 o
   2   5   8       52.03       55.97      3.26 o
   3   5   8       75.88       70.92      4.02 o
   4   5   8       34.19       33.78      3.46 o
   5   5   8        1.45        5.08      2.94 o
   6   5   8       31.92       35.25      4.30 o
  -8   6   8       11.85        7.25      3.59 o
  -7   6   8       24.50       21.92      3.41 o
  -6   6   8       83.88       84.36      4.22 o
  -5   6   8        1.68        6.44      2.38 o
  -4   6   8       35.83       37.24      3.04 o
  -3   6   8      197.47      190.14      4.88 o
  -2   6   8       76.07       73.62      3.43 o
  -1   6   8      255.96      245.89      5.60 o
   0   6   8        0.52        2.02      3.28 o
   1   6   8       28.96       25.00      3.11 o
   2   6   8        8.28       12.89      2.77 o
   3   6   8        7.91       12.47      2.76 o
   4   6   8       28.84       30.76      3.65 o
   5   6   8       44.99       45.11      4.43 o
  -8   7   8       30.40       32.23      4.01 o
  -7   7   8       12.52       18.08      3.42 o
  -6   7   8       34.20       27.42      3.69 o
  -5   7   8       72.70       68.05      4.05 o
  -4   7   8        1.05        1.88      3.68 o
  -3   7   8       43.05       40.90      3.34 o
  -2   7   8       15.10       16.89      2.90 o
  -1   7   8        0.37        0.81      2.56 o
   0   7   8      132.04      136.28      4.82 o
   1   7   8        5.34        8.09      2.85 o
   2   7   8        1.35       -2.61      4.39 o
   3   7   8        5.69        2.19      3.38 o
   4   7   8        0.29       -5.18      5.18 o
  -7   8   8       29.19       31.40      4.12 o
  -6   8   8        0.95       -2.33      4.43 o
  -5   8   8       26.75       24.92      3.70 o
  -4   8   8       62.21       69.65      4.20 o
  -3   8   8        4.10        6.67      2.82 o
  -2   8   8       19.35       18.43      3.16 o
  -1   8   8        1.22       -3.95      4.22 o
   0   8   8        0.41        4.07      4.19 o
   1   8   8       68.50       71.82      4.45 o
   2   8   8        0.28        0.00      4.30 o
  -5   9   8        0.46       -4.66      4.85 o
  -4   9   8       30.40       35.77      4.05 o
  -3   9   8       34.34       31.37      4.01 o
  -2   9   8        0.09       -4.42      4.73 o
  -1   9   8       28.22       30.20      3.77 o
   0   9   8       18.06       17.61      3.72 o
   1   9   8        0.93       -2.57      4.82 o
  -1 -11   9       26.20       19.44      4.25 o
   0 -11   9        1.68       -4.16      4.96 o
   1 -11   9       88.92       94.59      5.37 o
   2 -11   9        0.25       -3.59      5.28 o
   3 -11   9        3.43       -1.41      5.09 o
  -3 -10   9       98.24      105.33      5.27 o
  -2 -10   9        0.13        1.05      4.09 o
  -1 -10   9       26.19       28.02      3.71 o
   0 -10   9       23.48       30.30      3.53 o
   1 -10   9        1.76        1.46      4.43 o
   2 -10   9       85.79       95.26      4.73 o
   3 -10   9        6.20       -0.51      5.02 o
   4 -10   9       37.53       40.27      4.11 o
   5 -10   9        9.03        8.52      3.62 o
  -4  -9   9       10.95        9.36      3.58 o
  -3  -9   9       20.90       21.23      3.38 o
  -2  -9   9      111.65      116.90      4.83 o
  -1  -9   9        5.87       14.97      2.75 o
   0  -9   9       62.58       61.13      3.91 o
   1  -9   9        0.46       -3.49      3.49 o
   2  -9   9        1.59        1.53      3.64 o
   3  -9   9      106.24      109.10      4.58 o
   4  -9   9        8.39       13.12      3.01 o
   5  -9   9       31.50       29.19      3.70 o
   6  -9   9       48.08       54.09      4.59 o
  -6  -8   9       24.65       26.43      4.01 o
  -5  -8   9        0.09       -4.66      4.66 o
  -4  -8   9      117.10      121.88      4.91 o
  -3  -8   9       14.92       10.88      3.11 o
  -2  -8   9        4.18        6.94      2.67 o
  -1  -8   9       67.61       70.63      3.72 o
   0  -8   9        1.50        4.09      2.37 o
   1  -8   9      148.20      139.26      4.68 o
   2  -8   9       52.04       50.97      3.36 o
   3  -8   9       28.27       29.26      3.09 o
   4  -8   9      127.75      134.41      4.91 o
   5  -8   9        0.34        2.33      4.03 o
   6  -8   9       40.14       39.77      4.09 o
   7  -8   9       33.47       39.65      4.02 o
  -6  -7   9       50.90       46.71      4.37 o
  -5  -7   9       14.98       12.95      3.02 o
  -4  -7   9        0.72       -0.42      3.87 o
  -3  -7   9      100.09       97.09      4.14 o
  -2  -7   9        2.26        3.06      3.30 o
  -1  -7   9      234.86      236.78      5.22 o
   0  -7   9      146.82      151.15      4.20 o
   1  -7   9       21.26       23.71      2.50 o
   2  -7   9      272.50      270.71      5.62 o
   3  -7   9       92.79       96.99      3.89 o
   4  -7   9        0.28       -2.17      3.35 o
   5  -7   9      142.26      147.73      5.01 o
   6  -7   9        0.09       -2.86      3.95 o
   7  -7   9       42.55       54.68      4.11 o
  -7  -6   9       43.10       47.49      4.04 o
  -6  -6   9        2.25       -1.64      4.20 o
  -5  -6   9      228.51      226.51      5.77 o
  -4  -6   9        3.51       -0.94      3.48 o
  -3  -6   9       31.21       26.78      2.61 o
  -2  -6   9      210.11      198.91      4.66 o
  -1  -6   9       35.53       29.02      2.59 o
   0  -6   9      187.13      190.05      4.39 o
   1  -6   9      379.51      375.90      5.90 o
   2  -6   9       84.37       84.97      3.40 o
   3  -6   9      220.42      220.09      5.03 o
   4  -6   9        0.81        1.81      3.40 o
   5  -6   9        0.24       -2.81      3.53 o
   6  -6   9       87.79       91.45      4.50 o
   7  -6   9        7.25       10.30      3.15 o
   8  -6   9       57.25       59.29      4.52 o
  -8  -5   9        0.38        0.83      4.43 o
  -7  -5   9        9.88       11.73      3.18 o
  -6  -5   9       14.92       12.61      3.00 o
  -5  -5   9        3.55        0.00      3.38 o
  -4  -5   9      325.15      314.29      5.85 o
  -3  -5   9      156.36      153.11      4.09 o
  -2  -5   9      364.06      339.08      5.46 o
  -1  -5   9      353.18      352.20      5.35 o
   0  -5   9        1.70        1.24      1.82 o
   1  -5   9       31.50       37.57      2.26 o
   2  -5   9      111.33      110.22      3.51 o
   3  -5   9        2.01       -1.52      2.85 o
   4  -5   9      285.55      273.52      5.58 o
   5  -5   9        9.44        7.93      2.65 o
   6  -5   9        3.62        2.13      3.97 o
   7  -5   9       14.28       15.95      3.34 o
   8  -5   9        0.10       -3.01      4.66 o
  -8  -4   9       56.77       58.75      4.18 o
  -7  -4   9        0.11        2.36      2.79 o
  -6  -4   9      133.01      124.58      4.72 o
  -5  -4   9       70.25       70.57      3.40 o
  -4  -4   9        0.25        1.37      3.00 o
  -3  -4   9      247.62      261.45      4.78 o
  -2  -4   9      305.02      303.63      4.81 o
  -1  -4   9       61.66       73.55      2.61 o
   0  -4   9      229.51      216.83      4.03 o
   1  -4   9       84.30       87.06      2.90 o
   2  -4   9       84.52       90.12      3.03 o
   3  -4   9        9.62       12.00      1.98 o
   4  -4   9        9.07        5.98      2.32 o
   5  -4   9      293.43      286.38      5.95 o
   6  -4   9       31.41       33.40      3.19 o
   7  -4   9       43.59       47.91      3.84 o
   8  -4   9       69.57       65.23      4.76 o
  -9  -3   9        0.95       -4.49      4.49 o
  -8  -3   9        6.48        1.94      4.45 o
  -7  -3   9       82.73       82.50      4.05 o
  -6  -3   9       38.88       47.55      3.23 o
  -5  -3   9       45.34       52.81      3.11 o
  -4  -3   9      149.54      160.60      3.94 o
  -3  -3   9       13.57       16.09      1.93 o
  -2  -3   9      597.61      633.61      6.41 o
  -1  -3   9        0.33        0.00      2.10 o
   0  -3   9       15.18       18.54      1.83 o
   1  -3   9      781.26      850.73      8.94 o
   2  -3   9        0.32       -2.19      2.19 o
   3  -3   9      254.54      257.91      4.74 o
   4  -3   9      129.37      132.25      3.95 o
   5  -3   9       89.07       90.25      3.75 o
   6  -3   9      146.06      139.31      4.65 o
   7  -3   9        1.11        0.70      4.12 o
   8  -3   9        0.45        1.61      4.97 o
  -9  -2   9       47.97       49.75      4.32 o
  -8  -2   9       19.75       18.75      3.36 o
  -7  -2   9      120.88      117.81      4.51 o
  -6  -2   9      277.40      283.02      5.79 o
  -5  -2   9       11.28       11.00      2.22 o
  -4  -2   9      157.35      160.35      3.93 o
  -3  -2   9      341.16      350.85      4.96 o
  -2  -2   9      231.34      239.41      3.96 o
  -1  -2   9      713.39      769.28      8.06 o
   0  -2   9      196.00      213.63      3.67 o
   1  -2   9      577.35      627.77      6.19 o
   2  -2   9       88.94       91.95      2.92 o
   3  -2   9       72.95       79.80      2.91 o
   4  -2   9      183.07      187.75      4.51 o
   5  -2   9       38.08       34.45      2.76 o
   6  -2   9        0.42        0.61      3.79 o
   7  -2   9      102.30      100.61      4.85 o
   8  -2   9        0.46        3.64      3.40 o
  -9  -1   9       10.06        9.59      3.50 o
  -8  -1   9      105.74      107.99      4.69 o
  -7  -1   9       10.80        7.41      2.78 o
  -6  -1   9       36.45       33.21      2.78 o
  -5  -1   9      454.19      457.92      6.38 o
  -4  -1   9       11.76       14.62      2.02 o
  -3  -1   9      140.58      155.39      3.46 o
  -2  -1   9       67.47       68.83      2.47 o
  -1  -1   9       77.08       91.35      2.62 o
   0  -1   9     1074.45     1156.38     11.19 o
   1  -1   9        1.50        3.56      1.54 o
   2  -1   9      263.43      265.90      4.49 o
   3  -1   9      620.07      626.33      7.00 o
   4  -1   9        7.37        9.62      2.05 o
   5  -1   9       62.70       64.39      3.44 o
   6  -1   9        1.15        4.15      2.65 o
   7  -1   9       27.74       28.94      3.66 o
   8  -1   9      137.92      126.76      5.87 o
  -9   0   9       25.38       24.02      3.83 o
  -8   0   9        4.44        4.75      2.94 o
  -7   0   9      175.44      163.71      4.91 o
  -6   0   9       40.44       41.11      2.99 o
  -5   0   9        1.14        3.81      1.93 o
  -4   0   9      114.83      125.62      3.38 o
  -3   0   9        6.46        6.46      1.66 o
  -2   0   9     1477.30     1643.42     13.58 o
  -1   0   9      454.70      516.99      5.45 o
   0   0   9      379.24      403.20      4.92 o
   1   0   9      835.86      891.17      9.07 o
   2   0   9      113.45      118.07      3.29 o
   3   0   9      537.62      553.40      6.80 o
   4   0   9      177.90      172.95      4.47 o
   5   0   9       12.23       15.50      2.62 o
   6   0   9      247.80      249.42      6.21 o
   7   0   9        9.72        7.65      3.44 o
   8   0   9        3.01       -2.54      4.87 o
  -9   1   9       15.27        9.98      3.53 o
  -8   1   9       32.35       34.68      3.46 o
  -7   1   9        5.06        3.44      3.78 o
  -6   1   9      338.35      332.81      5.94 o
  -5   1   9        6.37        5.17      2.08 o
  -4   1   9     1123.74     1149.08     11.29 o
  -3   1   9      603.37      663.93      6.73 o
  -2   1   9      136.15      149.58      3.26 o
  -1   1   9     1050.75     1160.09     10.10 o
   1   1   9      165.88      172.20      3.74 o
   2   1   9      595.52      611.75      6.90 o
   3   1   9       14.60       11.88      2.16 o
   4   1   9       47.45       40.20      2.94 o
   5   1   9        7.81        9.87      2.50 o
   6   1   9        1.59        2.69      4.05 o
   7   1   9       67.27       74.08      4.60 o
  -9   2   9        3.52        3.31      3.13 o
  -8   2   9      205.35      189.16      5.93 o
  -7   2   9        2.20        0.39      3.55 o
  -6   2   9       13.53        9.59      2.71 o
  -5   2   9      545.17      561.56      7.25 o
  -4   2   9       60.68       66.29      2.92 o
  -3   2   9      424.38      449.92      5.75 o
  -2   2   9       36.41       47.32      2.28 o
  -1   2   9       75.48       69.28      2.54 o
   0   2   9      193.12      209.93      4.00 o
   1   2   9       45.64       42.25      2.43 o
   2   2   9        3.15        1.14      2.92 o
   3   2   9      216.33      218.88      4.89 o
   4   2   9        0.13       -1.10      3.29 o
   5   2   9      194.30      190.37      5.60 o
   6   2   9       28.38       26.46      3.60 o
   7   2   9        2.31        3.80      4.53 o
  -9   3   9       14.99       12.74      3.66 o
  -8   3   9        2.80        4.70      2.96 o
  -7   3   9       64.71       60.67      3.77 o
  -6   3   9       16.84       17.66      2.63 o
  -5   3   9      230.05      223.95      4.93 o
  -4   3   9      144.48      149.43      4.02 o
  -3   3   9        8.77       11.47      1.98 o
  -2   3   9      269.29      278.69      4.78 o
  -1   3   9      112.28      107.92      3.22 o
   0   3   9        0.24        4.38      1.63 o
   1   3   9      233.94      229.03      4.73 o
   2   3   9       64.81       70.64      3.11 o
   3   3   9      156.40      159.98      4.63 o
   4   3   9       81.26       79.54      3.96 o
   5   3   9        1.11       -2.02      4.26 o
   6   3   9       69.26       70.50      4.45 o
  -9   4   9       61.25       57.62      4.64 o
  -8   4   9       12.84        4.78      4.94 o
  -7   4   9       26.27       25.86      3.21 o
  -6   4   9      146.06      154.20      4.62 o
  -5   4   9       26.71       23.56      2.79 o
  -4   4   9       37.20       37.30      2.66 o
  -3   4   9      350.09      345.59      5.68 o
  -2   4   9       69.84       63.01      2.94 o
  -1   4   9      138.86      132.22      3.83 o
   0   4   9        0.81        1.98      2.67 o
   1   4   9        3.10        0.97      2.75 o
   2   4   9      176.47      178.72      4.89 o
   3   4   9        0.35        2.35      3.45 o
   4   4   9       50.23       55.00      3.70 o
   5   4   9       68.89       66.29      4.29 o
   6   4   9        0.23       -3.86      5.13 o
  -9   5   9        8.10        7.86      3.77 o
  -8   5   9      111.71      116.21      5.10 o
  -7   5   9       53.50       50.93      3.82 o
  -6   5   9       23.14       20.70      2.99 o
  -5   5   9       27.70       28.02      2.82 o
  -4   5   9        2.13       -0.71      3.13 o
  -3   5   9        2.34        0.68      3.09 o
  -2   5   9      138.13      132.90      4.20 o
  -1   5   9        4.97        5.94      2.29 o
   0   5   9      175.13      161.71      4.65 o
   1   5   9       37.11       36.17      2.92 o
   2   5   9        0.54       -3.72      3.72 o
   3   5   9       16.91       16.65      3.00 o
   4   5   9        1.48        8.55      2.86 o
   5   5   9       27.01       33.78      3.74 o
  -8   6   9        0.14        1.34      4.64 o
  -7   6   9       24.02       23.08      3.53 o
  -6   6   9       14.07       18.29      2.96 o
  -5   6   9        1.10        1.88      3.81 o
  -4   6   9       42.69       43.33      3.34 o
  -3   6   9        0.33        2.86      3.32 o
  -2   6   9       30.01       24.55      3.16 o
  -1   6   9      103.56      105.97      4.20 o
   0   6   9        6.08        5.22      2.63 o
   1   6   9      158.29      145.76      5.04 o
   2   6   9        8.26        5.91      2.92 o
   3   6   9        2.92        2.43      4.36 o
   4   6   9       55.54       61.84      4.41 o
  -7   7   9        0.10       -5.02      5.02 o
  -6   7   9       62.59       61.25      4.18 o
  -5   7   9        7.40        8.45      3.01 o
  -4   7   9        5.25        5.64      2.90 o
  -3   7   9      113.46      116.75      4.80 o
  -2   7   9        0.92        0.22      3.78 o
  -1   7   9       53.80       59.05      3.75 o
   0   7   9      123.11      121.54      5.02 o
   1   7   9       10.03       11.41      3.13 o
   2   7   9       46.77       44.83      4.18 o
   3   7   9        0.43        4.34      4.44 o
  -6   8   9        0.24        2.17      4.51 o
  -5   8   9       93.23       87.39      4.99 o
  -4   8   9       33.50       31.94      3.64 o
  -3   8   9       40.40       42.08      3.85 o
  -2   8   9       38.51       42.43      3.86 o
  -1   8   9        0.11        3.19      3.05 o
   0   8   9       38.76       42.81      4.09 o
   1   8   9       27.21       24.83      4.01 o
   2   8   9        0.16       -3.66      4.92 o
  -5   9   9        0.70        1.14      4.83 o
  -4   9   9       70.58       68.05      4.81 o
  -3   9   9        4.30        3.28      4.78 o
  -2   9   9       14.42       18.98      3.53 o
  -1   9   9       33.86       38.41      4.37 o
   0   9   9        0.06       -4.97      4.97 o
   0 -11  10        4.39        0.85      5.56 o
   1 -11  10       41.66       47.28      4.42 o
   2 -11  10        6.77        2.54      5.47 o
  -3 -10  10       25.39       29.91      4.16 o
  -2 -10  10        1.86       -4.01      4.83 o
  -1 -10  10       62.17       73.77      4.59 o
   0 -10  10        0.14       -4.62      4.62 o
   1 -10  10        5.46        4.50      4.74 o
   2 -10  10       26.61       33.92      3.88 o
   3 -10  10        0.23       -4.60      4.60 o
   4 -10  10       77.63       72.31      4.78 o
  -4  -9  10        0.12        4.43      3.15 o
  -3  -9  10       89.24       87.12      4.87 o
  -2  -9  10       16.51       23.25      3.27 o
  -1  -9  10       36.31       36.36      3.46 o
   0  -9  10      107.90      104.50      4.61 o
   1  -9  10       13.82       20.92      2.86 o
   2  -9  10       20.36       16.41      3.33 o
   3  -9  10       55.02       56.63      3.97 o
   4  -9  10        6.49       -0.49      4.64 o
   5  -9  10      110.17      109.37      5.27 o
   6  -9  10       20.79       21.45      3.82 o
  -5  -8  10       56.63       54.47      4.45 o
  -4  -8  10       74.14       70.73      4.41 o
  -3  -8  10       30.42       32.50      3.39 o
  -2  -8  10      138.69      140.39      4.92 o
  -1  -8  10        2.45        0.41      3.68 o
   0  -8  10       77.39       75.72      3.81 o
   1  -8  10      105.14      103.22      4.18 o
   2  -8  10       29.27       27.86      2.98 o
   3  -8  10       51.54       48.58      3.58 o
   4  -8  10       25.03       24.87      3.31 o
   5  -8  10        0.40       -2.67      4.34 o
   6  -8  10      111.59      127.70      5.54 o
  -6  -7  10       80.25       84.18      4.84 o
  -5  -7  10        5.57        5.33      2.85 o
  -4  -7  10      105.44      105.32      4.41 o
  -3  -7  10       43.98       41.03      3.23 o
  -2  -7  10        1.38       -3.69      3.69 o
  -1  -7  10      168.13      174.88      4.75 o
   0  -7  10        6.81        6.92      2.25 o
   1  -7  10      104.75      101.61      4.03 o
   2  -7  10      169.69      173.08      4.87 o
   3  -7  10       25.76       27.27      2.86 o
   4  -7  10       29.68       28.90      3.21 o
   5  -7  10       42.37       43.20      3.63 o
   6  -7  10       12.91       19.08      3.42 o
   7  -7  10       29.24       32.51      3.88 o
  -7  -6  10        1.05       -4.80      4.80 o
  -6  -6  10        9.20        9.31      3.18 o
  -5  -6  10       83.44       84.82      4.24 o
  -4  -6  10       12.22       12.62      2.61 o
  -3  -6  10       89.38       85.62      3.64 o
  -2  -6  10       60.90       57.00      3.11 o
  -1  -6  10       17.97       15.64      2.42 o
   0  -6  10      156.92      151.69      4.10 o
   1  -6  10        6.47        8.06      2.15 o
   2  -6  10       77.82       75.46      3.34 o
   3  -6  10      105.06      103.81      3.96 o
   4  -6  10        0.53        0.58      3.36 o
   5  -6  10       59.46       58.35      3.70 o
   6  -6  10       14.14        7.61      3.43 o
   7  -6  10        0.25       -3.93      4.78 o
  -8  -5  10        1.67        1.67      4.97 o
  -7  -5  10       57.88       59.47      4.25 o
  -6  -5  10        6.30       -1.54      4.29 o
  -5  -5  10       10.70       11.63      2.56 o
  -4  -5  10       15.70       17.22      2.50 o
  -3  -5  10       46.99       41.43      2.88 o
  -2  -5  10      346.80      347.18      5.70 o
  -1  -5  10      195.87      188.52      4.26 o
   0  -5  10        1.30       -2.59      2.59 o
   1  -5  10      388.82      386.65      5.84 o
   2  -5  10        8.93       11.66      2.13 o
   3  -5  10       56.78       58.28      2.98 o
   4  -5  10      136.73      141.00      4.33 o
   5  -5  10       10.56       16.77      2.69 o
   6  -5  10       82.51       84.34      4.37 o
   7  -5  10        4.48        2.78      4.42 o
   8  -5  10        0.83       -3.71      5.17 o
  -8  -4  10       16.83       18.14      3.56 o
  -7  -4  10       14.20       14.02      3.20 o
  -6  -4  10      173.72      177.73      5.21 o
  -5  -4  10        3.75        4.43      2.40 o
  -4  -4  10       52.36       56.49      3.05 o
  -3  -4  10      279.95      286.32      5.18 o
  -2  -4  10      135.81      134.11      3.59 o
  -1  -4  10      284.41      277.69      4.70 o
   0  -4  10      695.38      670.18      6.95 o
   1  -4  10       13.66       12.51      2.02 o
   2  -4  10      168.84      172.90      4.09 o
   3  -4  10      300.49      313.59      5.48 o
   4  -4  10       68.44       64.03      3.42 o
   5  -4  10      102.22      102.49      4.16 o
   6  -4  10       13.51       10.02      3.13 o
   7  -4  10       67.02       64.01      4.42 o
   8  -4  10       14.10       10.37      4.03 o
  -9  -3  10        5.87       10.06      3.65 o
  -8  -3  10       36.93       46.93      3.81 o
  -7  -3  10       23.18       25.20      3.21 o
  -6  -3  10       66.35       65.04      3.57 o
  -5  -3  10      453.65      449.70      6.90 o
  -4  -3  10      106.42      101.49      3.54 o
  -3  -3  10       24.56       28.30      2.23 o
  -2  -3  10       25.81       25.38      2.36 o
  -1  -3  10      130.13      141.12      3.43 o
   0  -3  10      470.27      482.76      5.75 o
   1  -3  10      148.06      160.08      3.65 o
   2  -3  10        8.40       10.33      1.94 o
   3  -3  10      420.77      435.30      6.35 o
   4  -3  10        0.66        2.16      3.08 o
   5  -3  10       88.13       82.84      3.96 o
   6  -3  10       20.33       18.64      3.09 o
   7  -3  10       42.46       42.54      3.96 o
   8  -3  10      119.35      123.20      5.68 o
  -9  -2  10       15.09       15.38      3.74 o
  -8  -2  10        7.96       12.04      3.18 o
  -7  -2  10       54.35       53.82      3.45 o
  -6  -2  10       65.28       59.46      3.38 o
  -5  -2  10        7.86        7.97      2.33 o
  -4  -2  10      480.01      488.81      6.45 o
  -3  -2  10        2.76        1.90      2.73 o
  -2  -2  10       93.53      105.24      2.98 o
  -1  -2  10      240.22      242.79      4.11 o
   0  -2  10       12.08       12.44      1.74 o
   1  -2  10      720.66      761.74      7.86 o
   2  -2  10      270.79      294.62      4.91 o
   3  -2  10      515.90      534.37      6.88 o
   4  -2  10      567.34      559.87      7.57 o
   5  -2  10        7.51        3.77      3.84 o
   6  -2  10       97.30       98.93      4.50 o
   7  -2  10       55.96       56.56      4.32 o
   8  -2  10        0.29       -3.38      5.03 o
  -9  -1  10       16.20       22.35      3.75 o
  -8  -1  10       49.49       47.62      4.06 o
  -7  -1  10       14.06       19.56      2.73 o
  -6  -1  10      174.78      178.47      4.78 o
  -5  -1  10       63.49       63.65      3.04 o
  -4  -1  10      132.42      132.50      3.69 o
  -3  -1  10     1856.76     1969.49     16.55 o
  -2  -1  10       12.62       13.10      1.83 o
  -1  -1  10      536.15      606.85      6.24 o
   0  -1  10       83.72       94.68      2.86 o
   1  -1  10       78.19       77.32      2.76 o
   2  -1  10      986.48     1038.37     10.77 o
   3  -1  10      178.01      178.22      4.41 o
   4  -1  10       30.22       31.61      2.82 o
   5  -1  10       63.15       63.09      3.50 o
   6  -1  10       47.17       38.53      3.65 o
   7  -1  10       17.74        3.77      5.24 o
  -9   0  10       35.40       43.15      3.89 o
  -8   0  10      245.69      235.64      6.56 o
  -7   0  10      160.42      150.40      5.08 o
  -6   0  10       54.60       54.68      3.28 o
  -5   0  10      200.78      209.70      4.72 o
  -4   0  10       37.41       41.55      2.54 o
  -3   0  10      196.88      212.87      4.16 o
  -2   0  10      599.43      677.34      6.77 o
  -1   0  10        0.78        1.63      1.60 o
   0   0  10      678.51      720.17      6.89 o
   1   0  10       47.49       45.79      2.46 o
   2   0  10       16.87       18.27      2.07 o
   3   0  10      171.71      168.30      4.37 o
   4   0  10       40.19       39.14      2.98 o
   5   0  10       66.32       55.06      3.70 o
   6   0  10      101.10      103.08      4.56 o
   7   0  10       24.23       24.25      3.76 o
  -9   1  10       76.02       73.25      4.70 o
  -8   1  10        0.56        7.49      2.78 o
  -7   1  10       64.95       60.30      3.74 o
  -6   1  10       22.59       20.20      2.69 o
  -5   1  10        0.22       -2.32      2.80 o
  -4   1  10      147.77      151.65      3.89 o
  -3   1  10      251.99      261.01      4.57 o
  -2   1  10      294.11      310.96      4.82 o
  -1   1  10      994.02     1057.13     10.23 o
   0   1  10      129.22      114.34      3.21 o
   1   1  10      301.25      313.21      5.04 o
   2   1  10        7.53        5.82      2.17 o
   3   1  10        8.70       10.39      2.39 o
   4   1  10       88.17       93.08      3.75 o
   5   1  10        1.92       -1.87      3.83 o
   6   1  10       81.00       73.38      4.43 o
   7   1  10       66.09       66.56      4.70 o
  -9   2  10        0.56       -3.65      4.77 o
  -8   2  10       21.66       17.15      3.46 o
  -7   2  10       13.49       12.79      2.80 o
  -6   2  10      327.44      348.28      6.38 o
  -5   2  10       74.57       86.83      3.49 o
  -4   2  10       54.18       57.63      2.94 o
  -3   2  10      250.86      269.23      4.85 o
  -2   2  10      151.01      139.32      3.62 o
  -1   2  10      312.39      277.80      4.76 o
   0   2  10       87.62       92.83      3.18 o
   1   2  10        0.18       -2.63      2.63 o
   2   2  10      254.24      262.51      5.14 o
   3   2  10        1.18       -2.08      3.40 o
   4   2  10        3.31        2.35      2.49 o
   5   2  10       75.47       69.81      4.28 o
   6   2  10        4.90       -4.28      4.78 o
   7   2  10       16.16       19.52      3.67 o
  -9   3  10        0.08        3.20      4.48 o
  -8   3  10       28.31       29.47      3.67 o
  -7   3  10       76.23       69.04      4.08 o
  -6   3  10       17.96       20.05      2.76 o
  -5   3  10      264.94      268.18      5.65 o
  -4   3  10       27.09       33.06      2.56 o
  -3   3  10       67.29       65.69      3.11 o
  -2   3  10       71.82       79.17      3.09 o
  -1   3  10       10.32        7.62      1.94 o
   0   3  10        1.47        3.68      1.97 o
   1   3  10      188.62      195.19      4.54 o
   2   3  10        0.15       -3.09      3.09 o
   3   3  10       59.02       56.28      3.57 o
   4   3  10        0.43        3.28      2.54 o
   5   3  10       29.08       30.88      3.60 o
   6   3  10       44.56       39.10      4.27 o
  -9   4  10       65.32       63.31      4.87 o
  -8   4  10        0.19       -2.59      3.03 o
  -7   4  10       13.83       10.74      3.09 o
  -6   4  10       19.58       14.52      3.09 o
  -5   4  10        6.18        2.02      3.32 o
  -4   4  10      118.46      119.18      3.97 o
  -3   4  10       67.35       66.29      3.28 o
  -2   4  10        8.69        9.18      2.27 o
  -1   4  10       45.26       45.89      2.94 o
   0   4  10        2.78       -0.16      3.13 o
   1   4  10       79.86       75.25      3.45 o
   2   4  10      147.59      136.83      4.56 o
   3   4  10       12.87        9.91      2.81 o
   4   4  10      196.45      194.51      5.96 o
   5   4  10       11.79       17.19      3.51 o
  -8   5  10       51.30       46.29      4.39 o
  -7   5  10       13.41       12.97      3.27 o
  -6   5  10       53.41       47.74      3.79 o
  -5   5  10       32.17       32.51      3.20 o
  -4   5  10        5.72        0.37      3.86 o
  -3   5  10      132.54      130.19      4.32 o
  -2   5  10       65.48       63.78      3.32 o
  -1   5  10       36.35       29.52      2.96 o
   0   5  10      251.39      245.17      5.61 o
   1   5  10       15.75       14.54      2.88 o
   2   5  10       51.74       45.81      3.61 o
   3   5  10       29.98       30.25      3.53 o
   4   5  10        4.84       11.06      3.03 o
   5   5  10       71.13       71.68      5.10 o
  -8   6  10        8.34        4.43      3.56 o
  -7   6  10       82.27       88.68      4.80 o
  -6   6  10       14.54       12.76      3.30 o
  -5   6  10       29.76       29.47      3.30 o
  -4   6  10       62.91       58.85      3.69 o
  -3   6  10        0.25       -2.42      3.63 o
  -2   6  10      114.43      118.82      4.34 o
  -1   6  10        7.42        8.81      2.70 o
   0   6  10       96.80      102.05      4.48 o
   1   6  10      168.82      169.54      5.54 o
   2   6  10        0.78        1.66      4.34 o
   3   6  10       35.62       38.70      4.03 o
   4   6  10       17.52       16.11      3.85 o
  -7   7  10        7.09       -1.10      4.99 o
  -6   7  10       54.97       50.55      4.57 o
  -5   7  10        0.40       -0.48      4.26 o
  -4   7  10       79.17       79.01      4.40 o
  -3   7  10       42.42       43.50      3.68 o
  -2   7  10        0.10        0.00      4.09 o
  -1   7  10      122.92      133.14      5.04 o
   0   7  10        8.46        9.81      3.07 o
   1   7  10       23.15       20.99      3.73 o
   2   7  10       23.30       24.59      3.88 o
   3   7  10        0.27        1.99      4.74 o
  -6   8  10        3.81        3.55      3.53 o
  -5   8  10       46.53       51.91      4.04 o
  -4   8  10        6.34        8.10      3.39 o
  -3   8  10       76.11       77.67      4.76 o
  -2   8  10        4.76        2.03      4.41 o
  -1   8  10        0.09       -2.32      4.57 o
   0   8  10       26.19       31.41      3.78 o
   1   8  10        0.91        5.01      3.38 o
  -3   9  10        5.18        9.92      3.67 o
  -2   9  10       44.42       54.01      4.40 o
  -2 -10  11       42.88       46.78      4.32 o
  -1 -10  11       74.19       67.24      4.76 o
   0 -10  11        4.26        0.78      4.51 o
   1 -10  11       60.35       61.96      4.46 o
   2 -10  11        0.28        2.61      4.60 o
   3 -10  11       12.52       12.25      3.61 o
   4 -10  11       17.40       22.62      3.88 o
  -4  -9  11       12.31       11.81      3.59 o
  -3  -9  11       98.84       91.40      5.01 o
  -2  -9  11        1.16        0.97      4.55 o
  -1  -9  11      111.05      115.93      4.87 o
   0  -9  11        6.91        6.47      3.03 o
   1  -9  11        3.46        8.89      2.96 o
   2  -9  11       48.91       44.82      3.86 o
   3  -9  11        1.01        6.34      2.88 o
   4  -9  11       12.02       13.73      3.32 o
   5  -9  11       35.87       41.18      4.08 o
  -5  -8  11       76.43       80.57      4.93 o
  -4  -8  11        4.47       -3.21      4.72 o
  -3  -8  11        0.92        3.23      4.20 o
  -2  -8  11       82.30       83.78      4.24 o
  -1  -8  11        5.49        3.57      3.95 o
   0  -8  11      119.53      114.39      4.42 o
   1  -8  11        0.42        1.66      3.70 o
   2  -8  11        8.73        9.22      2.93 o
   3  -8  11       31.04       33.01      3.51 o
   4  -8  11        0.42        1.88      4.05 o
   5  -8  11       31.64       33.05      3.76 o
   6  -8  11       71.57       77.90      4.85 o
  -6  -7  11       33.09       29.31      3.97 o
  -5  -7  11       12.66       14.48      3.14 o
  -4  -7  11      100.32       98.58      4.49 o
  -3  -7  11        3.41        1.86      3.91 o
  -2  -7  11       33.51       28.18      3.07 o
  -1  -7  11       29.40       28.50      2.85 o
   0  -7  11       14.90       12.36      2.62 o
   1  -7  11      201.46      200.26      5.12 o
   2  -7  11      108.99      102.35      4.24 o
   3  -7  11       62.50       60.33      3.62 o
   4  -7  11       98.79      105.76      4.51 o
   5  -7  11        6.63       10.04      3.05 o
   6  -7  11       15.98       16.84      3.47 o
  -7  -6  11        0.63       -1.37      4.55 o
  -6  -6  11      101.79       97.73      4.79 o
  -5  -6  11        3.87        5.77      2.68 o
  -4  -6  11        1.10        2.22      3.63 o
  -3  -6  11      176.09      171.08      4.85 o
  -2  -6  11       16.36       13.21      2.47 o
  -1  -6  11       68.00       62.98      3.27 o
   0  -6  11      123.11      123.68      3.93 o
   1  -6  11       74.88       75.72      3.38 o
   2  -6  11      239.57      245.83      5.33 o
   3  -6  11       10.51       16.14      2.63 o
   4  -6  11        2.10        1.01      3.60 o
   5  -6  11      114.48      117.12      4.82 o
   6  -6  11        4.78       -0.74      4.65 o
   7  -6  11        8.61       -0.28      5.45 o
  -8  -5  11       16.10       20.66      3.80 o
  -7  -5  11       71.32       76.31      4.53 o
  -6  -5  11        2.54        3.06      2.81 o
  -5  -5  11      147.31      145.41      4.71 o
  -4  -5  11        6.86        8.00      2.37 o
  -3  -5  11       65.54       59.18      3.21 o
  -2  -5  11       66.86       59.70      3.05 o
  -1  -5  11        1.37        1.52      2.73 o
   0  -5  11       94.58       91.97      3.52 o
   1  -5  11      332.71      325.30      5.67 o
   2  -5  11       13.89       18.92      2.27 o
   3  -5  11      163.53      160.12      4.74 o
   4  -5  11       19.67       15.84      2.84 o
   5  -5  11        9.03        9.64      2.66 o
   6  -5  11       24.10       27.92      3.57 o
   7  -5  11        0.69        3.19      4.74 o
  -8  -4  11        2.22       -0.54      5.10 o
  -7  -4  11       14.37       21.79      3.35 o
  -6  -4  11       25.37       22.86      3.33 o
  -5  -4  11       14.48       19.62      2.71 o
  -4  -4  11      121.18      127.42      4.16 o
  -3  -4  11       18.56       13.79      2.35 o
  -2  -4  11       98.91      101.81      3.49 o
  -1  -4  11      540.00      531.81      6.78 o
   0  -4  11       92.22       88.47      3.20 o
   1  -4  11       95.80       96.52      3.39 o
   2  -4  11      169.62      169.60      4.39 o
   3  -4  11        3.57        2.97      3.26 o
   4  -4  11      525.29      511.90      7.76 o
   5  -4  11        1.78        1.74      2.61 o
   6  -4  11       43.34       37.68      3.84 o
   7  -4  11       89.42       96.91      4.95 o
  -8  -3  11       15.75       18.47      3.61 o
  -7  -3  11        0.11        1.37      2.79 o
  -6  -3  11      129.03      135.47      4.80 o
  -5  -3  11      124.01      125.44      4.18 o
  -4  -3  11       41.73       42.59      2.85 o
  -3  -3  11      813.70      850.74      8.59 o
  -2  -3  11      214.64      232.32      4.54 o
  -1  -3  11      108.24      116.13      3.32 o
   0  -3  11      642.74      664.03      7.15 o
   1  -3  11        0.98        1.44      1.94 o
   2  -3  11      386.92      420.94      6.19 o
   3  -3  11      117.92      122.09      4.07 o
   4  -3  11        4.35        2.89      2.48 o
   5  -3  11       81.79       81.48      4.12 o
   6  -3  11        1.33       -1.39      4.30 o
   7  -3  11       31.74       29.04      3.91 o
  -9  -2  11        0.20        2.25      4.89 o
  -8  -2  11       69.77       67.95      4.61 o
  -7  -2  11      149.42      150.48      5.23 o
  -6  -2  11        1.39        4.51      2.34 o
  -5  -2  11      134.37      152.03      4.42 o
  -4  -2  11      582.49      609.40      7.51 o
  -3  -2  11       76.58       89.37      3.13 o
  -2  -2  11      588.70      630.04      6.96 o
  -1  -2  11       68.06       71.52      2.73 o
   0  -2  11       25.48       29.61      2.19 o
   1  -2  11       35.13       36.15      2.46 o
   2  -2  11      137.44      140.71      3.88 o
   3  -2  11      188.74      193.00      4.72 o
   4  -2  11       41.22       35.24      3.16 o
   5  -2  11       23.45       28.82      2.99 o
   6  -2  11      122.00      117.57      5.08 o
   7  -2  11        1.18        3.03      2.98 o
  -9  -1  11       83.72       77.87      5.06 o
  -8  -1  11       16.71       17.24      3.58 o
  -7  -1  11       48.36       47.89      3.71 o
  -6  -1  11       68.06       70.54      3.63 o
  -5  -1  11        0.62        2.15      3.07 o
  -4  -1  11      167.01      179.37      4.34 o
  -3  -1  11        1.35       -0.54      2.66 o
  -2  -1  11      128.79      142.11      3.63 o
  -1  -1  11      910.54     1000.39     10.38 o
   0  -1  11       11.78       12.02      1.94 o
   1  -1  11      196.78      214.41      4.27 o
   2  -1  11       46.39       54.25      2.83 o
   3  -1  11       31.17       31.10      2.56 o
   4  -1  11      240.19      236.49      5.62 o
   5  -1  11       35.41       34.38      3.24 o
   6  -1  11       22.49       24.15      3.45 o
   7  -1  11       87.31       85.23      5.18 o
  -9   0  11        5.03        4.59      4.72 o
  -8   0  11       77.69       74.54      4.43 o
  -7   0  11        0.57        0.63      3.92 o
  -6   0  11       93.78      100.14      4.14 o
  -5   0  11      194.73      199.68      4.89 o
  -4   0  11       38.78       37.07      2.56 o
  -3   0  11      173.07      193.14      4.21 o
  -2   0  11       82.64       87.52      3.07 o
  -1   0  11      318.10      320.17      5.08 o
   0   0  11      431.86      481.95      6.13 o
   1   0  11        9.62        6.14      2.10 o
   2   0  11      385.03      371.26      5.94 o
   3   0  11       73.33       68.83      3.35 o
   4   0  11        0.79       -0.95      3.59 o
   5   0  11       63.26       58.67      3.95 o
   6   0  11       11.72        9.49      3.42 o
   7   0  11        0.17       -1.94      4.87 o
  -9   1  11       15.83       11.72      3.78 o
  -8   1  11       14.55       14.63      3.36 o
  -7   1  11      242.71      234.87      6.16 o
  -6   1  11       11.57       16.32      2.60 o
  -5   1  11      147.39      147.88      4.41 o
  -4   1  11        6.39        6.82      2.27 o
  -3   1  11       15.31       16.11      2.08 o
  -2   1  11      270.95      298.30      5.10 o
  -1   1  11       16.14       25.48      2.16 o
   0   1  11       94.90       99.10      3.34 o
   1   1  11      352.92      370.88      5.83 o
   2   1  11       18.35       20.31      2.46 o
   3   1  11       10.75        5.75      2.43 o
   4   1  11        2.37        3.48      2.49 o
   5   1  11        0.26       -2.25      3.90 o
   6   1  11       92.04       88.80      4.84 o
   7   1  11        5.45        4.32      3.63 o
  -9   2  11       40.46       39.33      4.11 o
  -8   2  11        3.41       -1.69      4.53 o
  -7   2  11        8.27        8.80      2.84 o
  -6   2  11       68.85       73.86      3.76 o
  -5   2  11        1.10        2.94      2.24 o
  -4   2  11      254.08      260.67      5.24 o
  -3   2  11       34.98       46.21      2.69 o
  -2   2  11       32.30       35.77      2.51 o
  -1   2  11       51.21       66.82      2.88 o
   0   2  11       36.00       43.01      2.61 o
   1   2  11      127.98      136.81      4.03 o
   2   2  11      350.16      351.91      6.28 o
   3   2  11        4.35        6.35      2.50 o
   4   2  11       87.50       86.03      4.11 o
   5   2  11       23.61       17.41      3.46 o
   6   2  11        0.08        2.42      3.28 o
  -9   3  11        1.21        3.62      4.43 o
  -8   3  11       26.55       19.63      3.71 o
  -7   3  11        1.69        3.78      3.93 o
  -6   3  11       12.69        9.74      2.83 o
  -5   3  11      151.06      157.77      4.60 o
  -4   3  11       21.73       23.27      2.73 o
  -3   3  11      339.78      347.35      5.98 o
  -2   3  11      232.83      232.28      4.91 o
  -1   3  11       50.14       49.69      2.96 o
   0   3  11      115.84      121.66      3.85 o
   1   3  11       65.09       69.48      3.52 o
   2   3  11       19.20       28.19      2.73 o
   3   3  11      132.47      130.70      4.77 o
   4   3  11        1.57        5.04      2.92 o
   5   3  11       84.71       83.78      4.87 o
   6   3  11        8.42       15.76      3.72 o
  -9   4  11       13.06        0.29      5.82 o
  -8   4  11        0.74        1.81      4.75 o
  -7   4  11       94.46       99.32      4.76 o
  -6   4  11       37.46       36.13      3.38 o
  -5   4  11       40.37       39.30      3.17 o
  -4   4  11      181.28      189.39      5.07 o
  -3   4  11       63.03       57.88      3.25 o
  -2   4  11      161.51      152.45      4.53 o
  -1   4  11       46.19       50.30      3.07 o
   0   4  11        0.36       -2.89      3.23 o
   1   4  11      156.86      155.62      4.85 o
   2   4  11        5.36        3.72      3.91 o
   3   4  11       23.77       24.58      3.28 o
   4   4  11      115.56      119.35      5.20 o
   5   4  11        0.43       -4.14      4.71 o
  -8   5  11       23.89       24.00      3.95 o
  -7   5  11       36.69       33.71      3.89 o
  -6   5  11      100.53      103.58      4.55 o
  -5   5  11       10.64       12.48      2.88 o
  -4   5  11       11.74       10.40      2.91 o
  -3   5  11      161.03      159.73      4.97 o
  -2   5  11        0.31        3.66      2.33 o
  -1   5  11      135.80      142.38      4.58 o
   0   5  11       58.49       54.38      3.75 o
   1   5  11        0.64        2.23      2.78 o
   2   5  11       40.68       36.90      3.65 o
   3   5  11        0.38        0.74      3.15 o
   4   5  11       36.51       39.32      4.07 o
  -7   6  11       32.30       38.16      4.04 o
  -6   6  11       17.73       23.56      3.53 o
  -5   6  11       75.23       72.81      4.35 o
  -4   6  11        3.54        3.34      2.86 o
  -3   6  11        4.12        5.21      2.67 o
  -2   6  11       35.06       38.38      3.55 o
  -1   6  11       11.46       15.08      3.04 o
   0   6  11      120.43      115.48      4.95 o
   1   6  11        5.61        8.44      2.91 o
   2   6  11       10.04       10.54      3.34 o
   3   6  11       56.27       60.58      4.81 o
  -7   7  11       20.68       20.60      4.08 o
  -6   7  11        0.12        0.54      4.74 o
  -5   7  11        0.09       -4.89      4.89 o
  -4   7  11       77.21       79.48      4.55 o
  -3   7  11        0.81       -3.87      4.68 o
  -2   7  11       21.69       25.72      3.51 o
  -1   7  11       30.28       28.32      3.80 o
   0   7  11        0.23       -0.51      4.24 o
   1   7  11       51.34       50.22      4.60 o
   2   7  11        1.56        5.79      3.45 o
  -5   8  11        2.12       -5.22      5.22 o
  -4   8  11       16.32       12.07      4.03 o
  -3   8  11       38.65       38.92      4.07 o
  -2   8  11        0.70        4.05      4.42 o
  -1   8  11       51.40       56.06      4.53 o
   0   8  11       16.84       17.16      3.74 o
  -2 -10  12       48.77       48.31      4.62 o
  -1 -10  12       18.98       15.91      3.79 o
   0 -10  12       17.76       11.09      3.65 o
   1 -10  12       33.81       35.48      4.02 o
   2 -10  12        7.98       -1.35      5.43 o
   3 -10  12       37.16       35.67      4.39 o
  -4  -9  12       23.14       26.18      4.21 o
  -3  -9  12        5.61        9.93      3.19 o
  -2  -9  12        6.58        4.92      3.38 o
  -1  -9  12      125.41      114.79      5.52 o
   0  -9  12        0.61       -4.49      4.49 o
   1  -9  12       39.50       35.68      3.90 o
   2  -9  12       43.16       44.33      3.83 o
   3  -9  12        1.09        0.26      4.04 o
   4  -9  12       41.00       39.92      4.18 o
   5  -9  12        2.49        1.99      4.83 o
  -5  -8  12       58.95       50.19      4.63 o
  -4  -8  12        0.56        2.04      4.20 o
  -3  -8  12       93.05       88.99      4.67 o
  -2  -8  12       26.04       25.26      3.36 o
  -1  -8  12       13.50       12.92      2.81 o
   0  -8  12       85.10       88.21      4.21 o
   1  -8  12        4.71        0.43      3.80 o
   2  -8  12       93.01       98.13      4.43 o
   3  -8  12        8.39       14.16      3.04 o
   4  -8  12        2.01        1.23      4.22 o
   5  -8  12       58.34       57.00      4.58 o
  -6  -7  12       11.85       14.41      3.49 o
  -5  -7  12       71.90       70.59      4.44 o
  -4  -7  12      136.86      127.04      5.17 o
  -3  -7  12        4.24        1.29      3.99 o
  -2  -7  12      100.07       96.40      4.29 o
  -1  -7  12       51.11       54.38      3.58 o
   0  -7  12        2.41        1.75      3.38 o
   1  -7  12       98.46       91.73      4.06 o
   2  -7  12       17.99       19.37      2.95 o
   3  -7  12       53.39       51.79      3.83 o
   4  -7  12       69.90       74.31      4.34 o
   5  -7  12        0.50        0.99      4.32 o
   6  -7  12       28.59       31.31      4.02 o
  -7  -6  12        0.93       -3.64      5.08 o
  -6  -6  12       52.05       57.04      4.24 o
  -5  -6  12        7.32       15.04      2.98 o
  -4  -6  12       59.33       52.70      3.81 o
  -3  -6  12       56.98       61.04      3.52 o
  -2  -6  12        2.00        2.03      3.35 o
  -1  -6  12      145.09      134.09      4.25 o
   0  -6  12        0.39        0.00      3.09 o
   1  -6  12       25.25       27.25      2.72 o
   2  -6  12       91.81       94.14      3.89 o
   3  -6  12       70.32       68.81      3.85 o
   4  -6  12      277.19      261.78      6.33 o
   5  -6  12      118.65      123.24      5.03 o
   6  -6  12        3.83        6.47      3.21 o
  -7  -5  12       17.46       17.24      3.70 o
  -6  -5  12       20.90       20.87      3.51 o
  -5  -5  12       61.67       65.52      3.80 o
  -4  -5  12       29.87       31.56      3.11 o
  -3  -5  12      189.85      182.81      4.85 o
  -2  -5  12      184.37      178.44      4.59 o
  -1  -5  12      123.76      122.61      3.96 o
   0  -5  12      435.21      417.82      6.56 o
   1  -5  12       57.22       50.07      3.13 o
   2  -5  12       53.43       51.09      3.24 o
   3  -5  12      192.00      187.37      5.14 o
   4  -5  12        0.11        1.83      3.64 o
   5  -5  12       48.75       48.94      3.58 o
   6  -5  12        4.18        7.74      3.00 o
   7  -5  12        0.10       -5.37      5.37 o
  -8  -4  12        4.46        0.28      3.45 o
  -7  -4  12      220.53      221.89      6.57 o
  -6  -4  12        1.73       -4.09      4.09 o
  -5  -4  12       13.92       12.71      2.87 o
  -4  -4  12      113.41      111.83      4.04 o
  -3  -4  12       24.69       23.10      2.49 o
  -2  -4  12      241.89      244.97      5.16 o
  -1  -4  12      137.44      133.69      3.80 o
   0  -4  12       29.53       29.67      2.45 o
   1  -4  12      323.81      323.61      5.71 o
   2  -4  12       66.62       70.93      3.26 o
   3  -4  12        0.99       -0.53      3.50 o
   4  -4  12       19.51       19.88      2.81 o
   5  -4  12        5.97        1.52      4.00 o
   6  -4  12       99.00       91.00      4.94 o
   7  -4  12        7.29        2.19      5.38 o
  -8  -3  12       10.78        8.41      3.61 o
  -7  -3  12        1.22       -1.87      4.49 o
  -6  -3  12       84.05       82.89      4.11 o
  -5  -3  12        0.22       -3.51      3.51 o
  -4  -3  12      118.50      114.61      4.13 o
  -3  -3  12       27.29       28.14      2.67 o
  -2  -3  12      140.89      146.17      3.99 o
  -1  -3  12      236.31      224.82      4.61 o
   0  -3  12      259.08      258.70      4.84 o
   1  -3  12       12.01       12.99      2.08 o
   2  -3  12      247.23      260.84      5.32 o
   3  -3  12       45.99       46.92      3.14 o
   4  -3  12       78.08       81.95      3.79 o
   5  -3  12       15.96       21.37      2.96 o
   6  -3  12       14.52       12.57      3.25 o
   7  -3  12      131.37      127.99      5.75 o
  -8  -2  12       23.84       28.85      3.68 o
  -7  -2  12       19.20       21.60      3.31 o
  -6  -2  12        5.69        8.13      2.75 o
  -5  -2  12      346.30      369.00      6.65 o
  -4  -2  12       77.34       80.58      3.36 o
  -3  -2  12      131.27      135.15      3.98 o
  -2  -2  12      237.01      244.02      4.74 o
  -1  -2  12        2.65       -2.06      2.86 o
   0  -2  12      335.45      339.85      5.35 o
   1  -2  12        9.14        6.69      2.23 o
   2  -2  12      109.15      112.15      3.78 o
   3  -2  12      468.09      460.93      7.15 o
   4  -2  12        3.39        7.09      2.52 o
   5  -2  12       47.47       52.60      3.63 o
   6  -2  12        8.94       10.56      3.21 o
   7  -2  12        2.69        6.58      3.24 o
  -9  -1  12       16.05       18.42      3.82 o
  -8  -1  12        5.25        4.98      3.19 o
  -7  -1  12      163.77      168.07      5.50 o
  -6  -1  12       48.06       48.67      3.46 o
  -5  -1  12       72.28       75.69      3.60 o
  -4  -1  12      252.49      263.49      5.24 o
  -3  -1  12        1.40        2.06      2.82 o
  -2  -1  12      353.16      374.58      5.83 o
  -1  -1  12       75.75       86.50      3.15 o
   0  -1  12       78.84       77.64      3.01 o
   1  -1  12      156.99      167.96      4.28 o
   2  -1  12        5.51        6.38      2.22 o
   3  -1  12       81.57       68.55      3.56 o
   4  -1  12       45.85       51.83      3.32 o
   5  -1  12        1.17        4.20      2.69 o
   6  -1  12       89.52       96.45      4.88 o
   7  -1  12        7.11        5.08      3.65 o
  -9   0  12       42.91       35.81      4.55 o
  -8   0  12       60.20       59.53      4.35 o
  -7   0  12       12.68       11.02      3.14 o
  -6   0  12       92.91       89.45      4.07 o
  -5   0  12        1.31        1.75      3.34 o
  -4   0  12       14.89       11.47      2.34 o
  -3   0  12      142.60      150.15      4.16 o
  -2   0  12       14.93       13.70      2.15 o
  -1   0  12      185.73      217.54      4.57 o
   0   0  12        3.68       10.21      2.04 o
   1   0  12       91.59       96.17      3.49 o
   2   0  12      356.45      366.17      6.23 o
   3   0  12       41.35       41.17      3.23 o
   4   0  12       92.66       87.29      4.09 o
   5   0  12      135.48      138.81      5.11 o
   6   0  12        0.44       -1.03      4.39 o
  -9   1  12        9.03       14.83      3.56 o
  -8   1  12       42.62       34.02      3.77 o
  -7   1  12       34.13       23.61      3.59 o
  -6   1  12        2.22        6.78      2.31 o
  -5   1  12      195.88      196.75      4.97 o
  -4   1  12        0.79       -0.49      3.11 o
  -3   1  12       54.84       56.06      3.17 o
  -2   1  12      247.85      267.56      5.13 o
  -1   1  12       96.40       85.54      3.24 o
   0   1  12      455.23      445.64      6.36 o
   1   1  12      194.62      194.71      4.73 o
   2   1  12       77.68       85.49      3.66 o
   3   1  12       87.43       80.15      3.82 o
   4   1  12        9.80        8.42      2.85 o
   5   1  12       29.43       31.08      3.59 o
   6   1  12       44.39       42.49      4.41 o
  -9   2  12       37.75       35.33      4.30 o
  -8   2  12        0.33        0.75      4.14 o
  -7   2  12       39.16       41.84      3.61 o
  -6   2  12      100.73      103.29      4.37 o
  -5   2  12       35.16       31.54      3.06 o
  -4   2  12      233.23      236.65      5.24 o
  -3   2  12       31.05       33.32      2.76 o
  -2   2  12      161.58      156.86      4.28 o
  -1   2  12       94.53       93.39      3.60 o
   0   2  12       27.74       23.88      2.61 o
   1   2  12      235.74      248.46      5.50 o
   2   2  12      104.04      108.63      4.13 o
   3   2  12        1.35        0.62      3.80 o
   4   2  12       62.72       58.84      4.11 o
   5   2  12        0.33       -2.02      4.41 o
   6   2  12        2.02        6.95      3.34 o
  -9   3  12       13.91        2.01      5.67 o
  -8   3  12       35.14       25.66      4.03 o
  -7   3  12        0.56        3.84      2.73 o
  -6   3  12       59.26       50.13      3.68 o
  -5   3  12       14.49       13.14      2.90 o
  -4   3  12       30.46       29.57      3.01 o
  -3   3  12      356.19      367.19      6.50 o
  -2   3  12       75.22       80.80      3.42 o
  -1   3  12       45.77       46.01      3.05 o
   0   3  12      105.13      104.71      3.97 o
   1   3  12        1.82        0.56      3.59 o
   2   3  12       30.12       37.84      3.14 o
   3   3  12        9.99        9.60      2.96 o
   4   3  12       14.01        7.92      3.21 o
   5   3  12       62.35       55.22      4.57 o
  -8   4  12       15.65       10.75      3.91 o
  -7   4  12       53.99       60.48      4.16 o
  -6   4  12        2.14        1.12      3.72 o
  -5   4  12       68.80       60.70      3.90 o
  -4   4  12       36.46       35.98      3.28 o
  -3   4  12       28.25       27.18      3.05 o
  -2   4  12      161.27      168.40      4.82 o
  -1   4  12        0.70        1.32      3.55 o
   0   4  12       19.88       15.59      2.90 o
   1   4  12       24.56       23.56      3.17 o
   2   4  12       28.92       29.38      3.42 o
   3   4  12       76.33       70.54      4.47 o
   4   4  12        7.57        1.32      5.04 o
  -8   5  12        0.62        2.26      3.40 o
  -7   5  12       56.38       64.21      4.40 o
  -6   5  12       28.69       27.86      3.67 o
  -5   5  12        2.03       -0.45      3.00 o
  -4   5  12       54.66       52.45      3.76 o
  -3   5  12       15.58       14.37      3.09 o
  -2   5  12        0.56        3.09      4.09 o
  -1   5  12      107.26      110.14      4.44 o
   0   5  12        1.43       -3.03      3.80 o
   1   5  12       29.44       26.16      3.47 o
   2   5  12       10.05       10.34      3.17 o
   3   5  12        0.15       -4.97      4.97 o
   4   5  12       69.50       81.12      5.09 o
  -7   6  12        4.36        3.61      3.54 o
  -6   6  12       35.65       30.75      4.07 o
  -5   6  12       34.22       27.49      3.97 o
  -4   6  12        1.99        3.77      4.30 o
  -3   6  12       34.83       38.91      3.59 o
  -2   6  12        4.77        0.46      4.54 o
  -1   6  12       15.78        9.42      3.44 o
   0   6  12      145.77      149.27      5.52 o
   1   6  12        1.16       -2.77      4.47 o
   2   6  12       43.42       46.22      4.33 o
  -6   7  12        0.07       -5.40      5.40 o
  -5   7  12       51.75       57.81      4.55 o
  -4   7  12       20.81       17.42      3.86 o
  -3   7  12        2.21        4.85      3.19 o
  -2   7  12       29.49       27.69      3.88 o
  -1   7  12        0.56       -4.67      4.75 o
   0   7  12       17.40       16.86      3.63 o
   1   7  12       17.72       21.72      3.84 o
  -4   8  12       16.65       18.39      3.84 o
  -3   8  12        2.56        2.27      4.93 o
  -2   8  12       11.89       15.06      3.86 o
  -1 -10  13       18.18       23.31      3.75 o
   0 -10  13       49.76       50.34      4.50 o
   1 -10  13       13.59       12.03      3.81 o
   2 -10  13        9.53       12.78      3.76 o
  -3  -9  13        1.23        2.46      4.76 o
  -2  -9  13       44.23       52.65      4.06 o
  -1  -9  13       22.70       22.68      3.76 o
   0  -9  13        0.87        1.12      3.16 o
   1  -9  13      103.36      107.14      5.14 o
   2  -9  13        2.82        5.12      3.22 o
   3  -9  13        0.64        3.44      4.46 o
   4  -9  13        9.43       11.14      3.74 o
  -5  -8  13        5.52        1.98      5.01 o
  -4  -8  13        7.70       11.85      3.28 o
  -3  -8  13      103.73      102.03      5.04 o
  -2  -8  13        0.10       -2.84      4.52 o
  -1  -8  13       71.39       77.97      3.98 o
   0  -8  13        9.70        9.95      2.96 o
   1  -8  13        4.00       -0.45      4.31 o
   2  -8  13       42.53       41.81      3.66 o
   3  -8  13        0.64       -3.90      4.36 o
   4  -8  13       48.21       40.54      4.19 o
   5  -8  13       68.12       72.09      4.73 o
  -6  -7  13        6.47        4.38      3.53 o
  -5  -7  13       68.32       67.95      4.51 o
  -4  -7  13       13.49       13.08      3.14 o
  -3  -7  13       35.64       32.17      3.39 o
  -2  -7  13      193.91      179.77      5.40 o
  -1  -7  13        0.15        2.91      2.70 o
   0  -7  13      164.69      171.65      5.20 o
   1  -7  13        6.90        3.53      2.65 o
   2  -7  13       23.96       27.69      3.15 o
   3  -7  13       85.46       93.48      4.53 o
   4  -7  13       23.80       24.60      3.51 o
   5  -7  13       11.51       14.47      3.49 o
   6  -7  13       25.59       26.85      3.95 o
  -6  -6  13       57.81       56.75      4.50 o
  -5  -6  13        0.59       -2.39      4.15 o
  -4  -6  13      143.96      148.62      5.35 o
  -3  -6  13       22.88       15.72      3.10 o
  -2  -6  13       98.22       94.33      4.09 o
  -1  -6  13       60.69       57.90      3.53 o
   0  -6  13       11.91       11.20      2.61 o
   1  -6  13       85.96       80.30      3.99 o
   2  -6  13        0.56        0.70      2.46 o
   3  -6  13        1.53       -3.38      3.81 o
   4  -6  13       64.30       67.31      4.30 o
   5  -6  13        2.37        6.69      3.26 o
   6  -6  13       13.08       13.62      3.66 o
  -7  -5  13       10.69       14.03      3.40 o
  -6  -5  13      101.79       93.05      4.94 o
  -5  -5  13        0.79        2.65      4.05 o
  -4  -5  13        0.21        2.33      2.65 o
  -3  -5  13       40.74       42.30      3.26 o
  -2  -5  13      104.30      112.70      4.15 o
  -1  -5  13       22.68       26.81      2.71 o
   0  -5  13      215.89      214.70      5.11 o
   1  -5  13       13.38       12.48      2.47 o
   2  -5  13      111.98      112.65      4.21 o
   3  -5  13        0.71        2.60      2.61 o
   4  -5  13        9.56        9.12      2.92 o
   5  -5  13       85.73       85.33      4.43 o
   6  -5  13        1.78        0.26      4.48 o
  -8  -4  13        7.14        0.85      5.23 o
  -7  -4  13       20.26       19.35      3.67 o
  -6  -4  13       20.38       10.53      3.53 o
  -5  -4  13      213.35      218.29      5.91 o
  -4  -4  13        4.85        2.46      3.55 o
  -3  -4  13        5.02        5.12      2.34 o
  -2  -4  13       40.07       43.07      2.97 o
  -1  -4  13       28.84       20.74      2.48 o
   0  -4  13      284.83      275.91      5.52 o
   1  -4  13      247.72      248.84      5.37 o
   2  -4  13        8.97       11.75      2.58 o
   3  -4  13      439.44      428.95      7.48 o
   4  -4  13        0.36        3.99      2.52 o
   5  -4  13        0.60        3.72      4.05 o
   6  -4  13       19.04       26.37      3.58 o
  -8  -3  13        2.79       -0.68      3.40 o
  -7  -3  13       45.52       37.00      4.11 o
  -6  -3  13       37.64       34.16      3.40 o
  -5  -3  13        9.83       11.10      2.76 o
  -4  -3  13      282.23      286.64      5.98 o
  -3  -3  13        8.84        4.01      2.28 o
  -2  -3  13      166.54      174.85      4.51 o
  -1  -3  13      291.30      283.37      5.37 o
   0  -3  13        0.83       -0.47      2.93 o
   1  -3  13       80.20       88.65      3.59 o
   2  -3  13      129.56      136.39      4.32 o
   3  -3  13        1.12       -1.50      3.40 o
   4  -3  13       80.49       74.44      4.11 o
   5  -3  13       34.33       25.25      3.54 o
   6  -3  13       38.18       33.36      3.98 o
  -8  -2  13       52.04       59.70      4.25 o
  -7  -2  13        4.45        7.72      2.88 o
  -6  -2  13       37.07       40.46      3.44 o
  -5  -2  13        8.96       10.03      2.54 o
  -4  -2  13       32.68       30.02      2.80 o
  -3  -2  13      410.96      413.81      6.54 o
  -2  -2  13       32.41       37.22      2.61 o
  -1  -2  13       49.27       58.70      2.90 o
   0  -2  13       29.30       36.22      2.54 o
   1  -2  13       17.11       16.86      2.32 o
   2  -2  13      282.58      272.56      5.69 o
   3  -2  13       64.40       62.82      3.51 o
   4  -2  13       23.74       24.36      3.09 o
   5  -2  13      163.31      166.08      5.66 o
   6  -2  13        1.34        1.29      4.76 o
  -8  -1  13       48.23       48.74      3.95 o
  -7  -1  13       21.41       27.46      3.00 o
  -6  -1  13        0.27       -1.23      3.86 o
  -5  -1  13       84.72       83.85      3.84 o
  -4  -1  13       74.17       77.04      3.45 o
  -3  -1  13       40.95       45.86      2.92 o
  -2  -1  13      636.24      675.37      7.90 o
  -1  -1  13       70.09       63.93      3.14 o
   0  -1  13      208.57      213.86      4.66 o
   1  -1  13       69.13       72.14      3.28 o
   2  -1  13        0.66        2.25      3.09 o
   3  -1  13      116.18      114.23      4.40 o
   4  -1  13       47.86       47.35      3.43 o
   5  -1  13       70.97       56.64      4.44 o
   6  -1  13       93.04       87.08      5.13 o
  -9   0  13       30.58       26.06      4.10 o
  -8   0  13        2.19        1.52      4.08 o
  -7   0  13       73.08       67.68      4.26 o
  -6   0  13      210.07      215.31      5.78 o
  -5   0  13       99.81       98.14      3.96 o
  -4   0  13      115.96      115.75      3.96 o
  -3   0  13       35.34       39.40      2.69 o
  -2   0  13       26.75       27.56      2.61 o
  -1   0  13      291.98      306.62      5.57 o
   0   0  13        0.51       -0.16      2.61 o
   1   0  13      221.04      226.54      5.08 o
   2   0  13       58.53       60.11      3.41 o
   3   0  13        1.83        1.96      3.67 o
   4   0  13       38.92       46.75      3.55 o
   5   0  13       24.04       21.92      3.45 o
   6   0  13        3.25       -5.16      5.16 o
  -9   1  13       10.95        3.13      5.53 o
  -8   1  13       42.94       36.97      3.97 o
  -7   1  13       22.45       24.95      3.42 o
  -6   1  13       92.31       85.69      4.43 o
  -5   1  13      113.57      117.77      4.41 o
  -4   1  13        0.76       -0.79      2.38 o
  -3   1  13      116.14      129.21      4.05 o
  -2   1  13       21.57       22.20      2.62 o
  -1   1  13        2.60        2.49      2.03 o
   0   1  13      168.72      177.93      4.56 o
   1   1  13       27.67       28.06      2.80 o
   2   1  13       75.83       75.28      3.73 o
   3   1  13       18.77       19.62      3.03 o
   4   1  13        4.37        8.75      2.84 o
   5   1  13       48.02       40.77      4.12 o
   6   1  13        1.74        4.67      3.47 o
  -8   2  13        1.50        4.45      4.66 o
  -7   2  13       69.40       68.33      4.22 o
  -6   2  13        2.19        4.40      2.71 o
  -5   2  13       42.55       50.62      3.44 o
  -4   2  13       70.44       72.38      3.70 o
  -3   2  13        3.70        6.71      2.31 o
  -2   2  13       93.15       96.51      3.83 o
  -1   2  13        4.79       10.61      2.21 o
   0   2  13       16.24       13.05      2.44 o
   1   2  13      160.28      156.57      4.66 o
   2   2  13        0.12       -2.61      3.43 o
   3   2  13       38.25       40.01      3.61 o
   4   2  13       28.10       29.29      3.56 o
   5   2  13        4.57       -0.27      5.15 o
  -8   3  13       11.87       13.87      3.53 o
  -7   3  13        0.68        6.85      3.00 o
  -6   3  13       41.49       39.34      3.65 o
  -5   3  13       35.36       37.30      3.48 o
  -4   3  13       48.11       44.26      3.37 o
  -3   3  13       99.39       91.59      4.06 o
  -2   3  13       14.33       17.78      2.69 o
  -1   3  13       97.70       92.03      4.02 o
   0   3  13        9.11        9.05      2.81 o
   1   3  13        0.16       -1.42      3.85 o
   2   3  13       66.39       62.69      4.05 o
   3   3  13        0.40       -1.89      4.22 o
   4   3  13       72.14       70.03      4.72 o
   5   3  13       13.94       10.64      3.89 o
  -8   4  13       47.53       45.27      4.62 o
  -7   4  13        8.49       10.65      3.26 o
  -6   4  13        2.98       -0.71      4.29 o
  -5   4  13       35.34       34.81      3.55 o
  -4   4  13        0.38       -0.21      3.68 o
  -3   4  13       97.68       94.96      4.48 o
  -2   4  13       36.43       36.32      3.32 o
  -1   4  13       14.95       12.55      3.03 o
   0   4  13      233.29      238.92      6.12 o
   1   4  13       12.36       19.31      3.18 o
   2   4  13        1.26       -4.36      4.36 o
   3   4  13       30.21       27.25      3.93 o
   4   4  13        4.40        8.28      3.57 o
  -7   5  13       56.57       59.31      4.62 o
  -6   5  13        5.75        3.55      4.74 o
  -5   5  13       65.36       70.86      4.33 o
  -4   5  13      112.93      125.86      5.04 o
  -3   5  13        3.64        6.58      2.70 o
  -2   5  13       28.71       25.60      3.30 o
  -1   5  13       21.02       18.65      3.39 o
   0   5  13       11.15        3.95      4.95 o
   1   5  13       61.68       49.88      4.32 o
   2   5  13        0.55       -2.60      4.38 o
   3   5  13       23.97       20.86      4.09 o
  -6   6  13       54.79       52.96      4.53 o
  -5   6  13       13.87        5.19      5.56 o
  -4   6  13       23.04       17.51      3.59 o
  -3   6  13       13.18       11.53      3.37 o
  -2   6  13        4.13        7.10      3.07 o
  -1   6  13       63.08       56.04      4.43 o
   0   6  13        1.90        2.56      4.65 o
   1   6  13       11.09       14.79      3.49 o
   2   6  13       88.37       99.78      5.49 o
  -5   7  13       39.91       36.09      4.34 o
  -4   7  13       11.24        9.89      3.63 o
  -3   7  13       52.07       56.98      4.45 o
  -2   7  13       42.62       35.35      4.51 o
  -1   7  13        0.08        0.00      5.14 o
   0   7  13       21.58       25.00      4.11 o
  -3  -9  14        0.08        6.22      3.21 o
  -2  -9  14       46.34       49.90      4.36 o
  -1  -9  14       16.71       19.52      3.49 o
   0  -9  14       72.87       77.31      4.71 o
   1  -9  14      111.13      108.17      5.51 o
   2  -9  14        0.77       -1.87      4.72 o
   3  -9  14       36.90       36.84      4.35 o
  -4  -8  14       39.00       34.37      4.16 o
  -3  -8  14       51.83       43.29      4.27 o
  -2  -8  14       12.37       14.56      3.30 o
  -1  -8  14       90.37       82.55      4.68 o
   0  -8  14        0.84        2.38      4.22 o
   1  -8  14       55.78       48.63      3.98 o
   2  -8  14       18.79       20.53      3.47 o
   3  -8  14        3.48       -1.03      4.59 o
   4  -8  14       15.19       15.32      3.76 o
  -5  -7  14       22.50       21.78      3.61 o
  -4  -7  14        3.04        3.00      4.50 o
  -3  -7  14      115.90      111.06      4.97 o
  -2  -7  14        0.96       -3.15      4.08 o
  -1  -7  14        8.29        9.87      3.00 o
   0  -7  14       66.54       61.36      4.15 o
   1  -7  14        3.61        1.10      3.85 o
   2  -7  14       35.76       31.63      3.53 o
   3  -7  14        6.71        5.12      3.15 o
   4  -7  14        3.73        3.80      4.71 o
   5  -7  14       46.32       49.09      4.35 o
  -6  -6  14        3.18        4.86      3.52 o
  -5  -6  14       29.14       29.26      3.74 o
  -4  -6  14      108.19      120.42      4.68 o
  -3  -6  14        0.90        2.81      3.63 o
  -2  -6  14      107.56       96.63      4.32 o
  -1  -6  14        0.14        0.00      3.78 o
   0  -6  14       43.45       41.83      3.38 o
   1  -6  14       61.77       55.52      3.67 o
   2  -6  14        0.11       -0.21      3.80 o
   3  -6  14      174.90      186.72      5.68 o
   4  -6  14      119.73      112.59      5.14 o
   5  -6  14        5.25       -3.92      4.72 o
  -7  -5  14       14.78       16.84      3.56 o
  -6  -5  14      140.91      136.98      5.50 o
  -5  -5  14        0.29        0.46      4.18 o
  -4  -5  14      118.72      110.74      4.62 o
  -3  -5  14       14.96        7.01      2.91 o
  -2  -5  14       12.84        9.95      2.61 o
  -1  -5  14      312.11      302.47      6.18 o
   0  -5  14        7.24       -2.06      3.61 o
   1  -5  14       14.28       15.49      2.66 o
   2  -5  14       71.86       71.63      3.87 o
   3  -5  14        6.02        9.28      2.94 o
   4  -5  14       67.80       58.83      4.13 o
   5  -5  14        7.15        8.45      3.23 o
   6  -5  14        2.03        4.58      3.56 o
  -7  -4  14       16.74       14.37      3.71 o
  -6  -4  14       33.36       27.56      3.74 o
  -5  -4  14       91.34       86.05      4.34 o
  -4  -4  14       17.53       23.38      3.12 o
  -3  -4  14      119.15      108.61      4.16 o
  -2  -4  14        0.35       -0.36      3.34 o
  -1  -4  14        8.32        9.95      2.37 o
   0  -4  14      105.49       98.66      3.88 o
   1  -4  14       11.29        8.11      2.48 o
   2  -4  14      127.30      131.13      4.63 o
   3  -4  14      145.73      139.00      4.98 o
   4  -4  14        4.11        2.92      4.01 o
   5  -4  14       74.27       72.63      4.42 o
   6  -4  14        8.86       10.23      3.68 o
  -8  -3  14        4.57        3.36      4.80 o
  -7  -3  14       57.44       46.03      4.19 o
  -6  -3  14       23.93       25.40      3.52 o
  -5  -3  14       32.45       31.73      3.34 o
  -4  -3  14       58.64       54.68      3.64 o
  -3  -3  14        2.11        2.51      3.23 o
  -2  -3  14      243.84      242.27      5.43 o
  -1  -3  14       87.30       77.81      3.55 o
   0  -3  14      100.74       97.88      3.72 o
   1  -3  14      284.37      275.55      5.87 o
   2  -3  14       17.32       22.27      2.71 o
   3  -3  14       78.25       76.68      4.17 o
   4  -3  14       44.69       36.83      3.74 o
   5  -3  14        1.51       -4.16      4.49 o
   6  -3  14       69.35       75.48      4.73 o
  -8  -2  14        1.63       -4.93      4.93 o
  -7  -2  14        1.15        3.90      4.17 o
  -6  -2  14       70.94       72.05      4.09 o
  -5  -2  14       25.60       20.57      3.19 o
  -4  -2  14      163.39      166.74      4.84 o
  -3  -2  14      112.42      113.70      4.06 o
  -2  -2  14       70.88       71.51      3.42 o
  -1  -2  14      337.03      324.05      6.06 o
   0  -2  14       27.30       33.34      2.73 o
   1  -2  14       23.26       18.50      2.77 o
   2  -2  14      136.63      147.44      4.60 o
   3  -2  14        4.71        3.23      3.48 o
   4  -2  14       30.06       28.81      3.56 o
   5  -2  14        9.37        4.42      4.58 o
   6  -2  14        0.46        2.46      4.62 o
  -8  -1  14       52.53       52.87      4.41 o
  -7  -1  14        1.54       -4.44      4.44 o
  -6  -1  14       52.09       56.90      3.84 o
  -5  -1  14       69.23       75.21      3.88 o
  -4  -1  14        6.09        8.49      2.46 o
  -3  -1  14       95.41      106.47      4.12 o
  -2  -1  14      248.50      247.72      5.43 o
  -1  -1  14        5.57        5.69      2.36 o
   0  -1  14      101.72      110.98      3.86 o
   1  -1  14        0.98        3.08      2.24 o
   2  -1  14        4.59        1.69      2.38 o
   3  -1  14       17.11       21.20      2.97 o
   4  -1  14        0.54        3.38      3.88 o
   5  -1  14       84.17       79.80      4.82 o
   6  -1  14       20.73       18.25      3.75 o
  -8   0  14        0.87        3.44      4.30 o
  -7   0  14       73.14       73.10      4.59 o
  -6   0  14       51.19       68.10      3.82 o
  -5   0  14       39.00       34.30      3.30 o
  -4   0  14       71.62       74.61      3.57 o
  -3   0  14        2.33        3.05      2.19 o
  -2   0  14       40.99       43.55      3.11 o
  -1   0  14       38.67       44.85      3.07 o
   0   0  14        0.42       -0.69      3.31 o
   1   0  14      184.95      172.80      4.91 o
   2   0  14        0.38       -1.94      3.63 o
   3   0  14        3.88        4.44      2.69 o
   4   0  14       38.41       40.96      3.59 o
   5   0  14        2.59        4.26      3.11 o
  -8   1  14       15.56       18.46      3.76 o
  -7   1  14        6.63        1.32      3.11 o
  -6   1  14      104.37      109.39      4.61 o
  -5   1  14       20.20       16.42      3.03 o
  -4   1  14        6.06        7.82      2.59 o
  -3   1  14      112.14      111.77      4.10 o
  -2   1  14       11.52       11.23      2.40 o
  -1   1  14       14.62       12.66      2.54 o
   0   1  14       23.94       20.14      2.98 o
   1   1  14        6.06        6.27      2.65 o
   2   1  14      129.65      126.10      4.72 o
   3   1  14       14.21       10.52      3.05 o
   4   1  14       33.87       32.01      3.80 o
   5   1  14       37.05       38.11      4.23 o
  -8   2  14       18.39       15.82      3.70 o
  -7   2  14       50.44       47.31      4.20 o
  -6   2  14        0.63       -4.46      4.46 o
  -5   2  14       66.36       64.70      3.95 o
  -4   2  14        1.10       -2.75      3.87 o
  -3   2  14       40.51       43.68      3.13 o
  -2   2  14       65.12       72.74      3.60 o
  -1   2  14        3.53       10.91      2.23 o
   0   2  14      171.42      158.02      4.95 o
   1   2  14      131.77      133.02      4.78 o
   2   2  14       20.17       16.76      3.30 o
   3   2  14      110.07      105.20      4.95 o
   4   2  14        0.95        7.98      3.05 o
   5   2  14        6.04        0.00      5.39 o
  -8   3  14        4.04       -0.28      5.23 o
  -7   3  14       34.65       32.85      3.83 o
  -6   3  14        8.79        3.05      4.53 o
  -5   3  14        0.12       -1.32      3.95 o
  -4   3  14      237.05      234.52      6.09 o
  -3   3  14        6.18        3.02      3.63 o
  -2   3  14       45.99       39.42      3.40 o
  -1   3  14       87.00       80.39      4.07 o
   0   3  14       11.07        7.13      3.09 o
   1   3  14       77.02       79.48      4.10 o
   2   3  14        8.53        2.56      3.13 o
   3   3  14        7.43        4.03      4.88 o
   4   3  14       73.78       73.32      5.00 o
  -7   4  14        0.39        8.41      3.30 o
  -6   4  14       47.47       49.00      3.99 o
  -5   4  14        7.83        4.55      3.07 o
  -4   4  14        2.91        3.57      3.02 o
  -3   4  14       66.61       62.69      4.02 o
  -2   4  14        0.95        1.29      3.87 o
  -1   4  14      134.61      133.75      4.87 o
   0   4  14       61.44       61.39      4.09 o
   1   4  14        3.70        5.67      2.89 o
   2   4  14       54.26       53.62      4.36 o
   3   4  14       14.30        5.70      3.84 o
  -7   5  14       11.98        6.92      3.65 o
  -6   5  14        1.96        0.00      4.76 o
  -5   5  14       75.75       75.35      4.62 o
  -4   5  14       14.63       21.71      3.40 o
  -3   5  14       34.33       32.44      3.69 o
  -2   5  14      124.65      130.91      5.12 o
  -1   5  14        5.47        8.11      3.09 o
   0   5  14       39.66       37.66      4.02 o
   1   5  14       16.25       21.42      3.56 o
   2   5  14       11.09       11.79      3.51 o
  -6   6  14       13.35       14.91      3.84 o
  -5   6  14       16.85       20.21      3.84 o
  -4   6  14       82.73       76.54      4.96 o
  -3   6  14       17.47       13.30      3.59 o
  -2   6  14       17.41       21.28      3.53 o
  -1   6  14       27.97       23.33      3.93 o
   0   6  14        3.08        2.71      4.99 o
   1   6  14       14.80       16.98      3.60 o
  -3   7  14        6.87        8.64      3.49 o
  -2   7  14        0.06       -1.42      5.12 o
  -2  -9  15        2.61        8.48      3.49 o
  -1  -9  15        3.69        4.68      4.72 o
   0  -9  15       34.03       30.44      4.36 o
   1  -9  15       22.87       26.22      3.73 o
   2  -9  15        9.59       14.02      3.32 o
  -4  -8  15       41.61       41.13      4.41 o
  -3  -8  15        7.11       10.36      3.53 o
  -2  -8  15       21.62       20.30      3.60 o
  -1  -8  15       13.55       12.24      3.51 o
   0  -8  15        3.70        4.01      3.06 o
   1  -8  15      111.39      111.98      5.10 o
   2  -8  15        4.49       -0.52      4.83 o
   3  -8  15       44.83       48.67      4.18 o
   4  -8  15       66.66       74.34      4.99 o
  -5  -7  15        3.46        1.82      3.41 o
  -4  -7  15       19.78       23.02      3.65 o
  -3  -7  15      140.53      131.30      5.44 o
  -2  -7  15       11.52       14.73      3.09 o
  -1  -7  15      216.80      207.41      6.04 o
   0  -7  15       31.86       26.33      3.58 o
   1  -7  15        1.36        5.97      2.79 o
   2  -7  15       22.65       27.06      3.38 o
   3  -7  15        1.65       -4.42      4.42 o
   4  -7  15       32.63       34.62      4.04 o
  -6  -6  15        7.78        6.20      3.58 o
  -5  -6  15       68.68       67.27      4.62 o
  -4  -6  15        1.95        2.42      4.23 o
  -3  -6  15       28.83       26.12      3.37 o
  -2  -6  15      121.21      120.75      4.68 o
  -1  -6  15        0.43       -1.72      3.79 o
   0  -6  15       99.18       92.66      4.39 o
   1  -6  15        9.56        8.75      2.95 o
   2  -6  15        3.47        6.70      2.75 o
   3  -6  15       47.15       47.60      3.85 o
   4  -6  15        1.77       -1.03      4.42 o
   5  -6  15       23.70       25.55      3.92 o
  -6  -5  15       16.79       16.70      3.61 o
  -5  -5  15        1.21        6.10      2.79 o
  -4  -5  15      112.35      109.21      4.72 o
  -3  -5  15        8.57        3.85      4.03 o
  -2  -5  15       55.85       53.96      3.65 o
  -1  -5  15       63.72       66.09      3.66 o
   0  -5  15       10.53        9.08      2.64 o
   1  -5  15      176.31      171.06      5.27 o
   2  -5  15       10.50       11.44      2.90 o
   3  -5  15       21.10       27.31      3.37 o
   4  -5  15       51.05       44.27      4.20 o
   5  -5  15       11.09        8.34      3.53 o
  -7  -4  15        0.15       -2.21      4.81 o
  -6  -4  15      120.63      115.60      5.30 o
  -5  -4  15       54.53       44.65      3.95 o
  -4  -4  15       69.74       66.13      3.80 o
  -3  -4  15       66.15       68.77      3.74 o
  -2  -4  15       13.08       10.79      2.56 o
  -1  -4  15      105.73      101.46      4.17 o
   0  -4  15       61.36       53.69      3.53 o
   1  -4  15       32.88       37.95      3.25 o
   2  -4  15      216.14      213.85      5.90 o
   3  -4  15        9.65        8.13      3.13 o
   4  -4  15        1.68        2.90      4.66 o
   5  -4  15       14.29        7.26      3.69 o
  -7  -3  15       17.43       14.17      3.70 o
  -6  -3  15        0.25        4.09      4.25 o
  -5  -3  15      144.53      144.89      5.12 o
  -4  -3  15        0.18        7.90      2.45 o
  -3  -3  15       48.74       52.85      3.36 o
  -2  -3  15       80.14       75.63      3.75 o
  -1  -3  15        1.79        0.55      3.69 o
   0  -3  15       18.61       19.49      2.63 o
   1  -3  15       30.21       30.89      3.09 o
   2  -3  15        9.70        9.49      2.86 o
   3  -3  15      113.37      109.83      4.81 o
   4  -3  15        0.29        3.10      4.14 o
   5  -3  15       17.41       21.37      3.61 o
  -8  -2  15        0.20       -5.27      5.27 o
  -7  -2  15       41.62       47.84      4.02 o
  -6  -2  15        3.92        0.70      4.46 o
  -5  -2  15        0.24        3.44      3.55 o
  -4  -2  15       31.39       30.47      3.11 o
  -3  -2  15        8.02        6.81      2.75 o
  -2  -2  15      101.04      110.70      4.12 o
  -1  -2  15       98.95       95.44      3.89 o
   0  -2  15        4.24        4.14      2.61 o
   1  -2  15       79.98       87.31      3.84 o
   2  -2  15       27.08       33.13      3.24 o
   3  -2  15        3.08       -0.22      4.12 o
   4  -2  15       68.02       63.95      4.29 o
   5  -2  15        0.57        1.85      4.44 o
  -8  -1  15       23.11       18.30      3.93 o
  -7  -1  15        0.17        0.00      4.64 o
  -6  -1  15       48.51       46.77      3.77 o
  -5  -1  15        7.01        2.96      4.10 o
  -4  -1  15        1.89        2.57      3.50 o
  -3  -1  15      105.49       99.98      4.16 o
  -2  -1  15       54.11       49.56      3.36 o
  -1  -1  15       39.39       42.33      3.12 o
   0  -1  15      103.09      116.10      4.23 o
   1  -1  15        0.23        0.39      2.55 o
   2  -1  15       38.20       38.32      3.13 o
   3  -1  15        6.06        7.46      2.95 o
   4  -1  15        9.56        8.41      3.25 o
   5  -1  15       72.59       78.74      4.74 o
  -8   0  15        4.15        6.94      3.56 o
  -7   0  15       36.29       32.77      4.04 o
  -6   0  15       21.61       27.06      3.15 o
  -5   0  15       50.17       45.40      3.69 o
  -4   0  15       40.55       45.34      3.49 o
  -3   0  15        4.96        9.33      2.42 o
  -2   0  15      133.36      131.65      4.58 o
  -1   0  15        0.57        5.10      2.43 o
   0   0  15       82.84       82.50      3.93 o
   1   0  15      191.22      199.88      5.56 o
   2   0  15        6.26        9.87      2.89 o
   3   0  15       58.66       56.41      4.18 o
   4   0  15        8.84        4.02      5.14 o
   5   0  15        4.16       -4.71      4.99 o
  -8   1  15        0.55        1.12      5.01 o
  -7   1  15       17.37       19.10      3.61 o
  -6   1  15       72.87       70.09      4.43 o
  -5   1  15       19.53       21.47      3.24 o
  -4   1  15      251.72      256.08      6.30 o
  -3   1  15      128.96      146.89      4.76 o
  -2   1  15        2.53        4.62      2.45 o
  -1   1  15       72.04       75.22      3.76 o
   0   1  15        0.19       -0.79      3.74 o
   1   1  15       99.39      103.06      4.44 o
   2   1  15       60.75       55.93      3.90 o
   3   1  15        8.94       11.29      3.21 o
   4   1  15       74.66       72.70      4.60 o
  -8   2  15       54.40       49.37      4.65 o
  -7   2  15        4.41        1.30      4.64 o
  -6   2  15       12.99        8.18      3.60 o
  -5   2  15       80.10       80.14      4.42 o
  -4   2  15        1.59        0.43      4.01 o
  -3   2  15      124.03      115.06      4.72 o
  -2   2  15        1.81       -1.82      3.93 o
  -1   2  15       14.61       12.35      2.97 o
   0   2  15      110.57      103.46      4.39 o
   1   2  15       13.57       18.96      3.07 o
   2   2  15       38.21       39.50      3.81 o
   3   2  15       76.85       77.82      4.76 o
   4   2  15       18.66       19.92      4.01 o
  -7   3  15       54.21       39.12      4.60 o
  -6   3  15        0.92       -3.76      4.93 o
  -5   3  15       19.44       16.61      3.44 o
  -4   3  15       16.52       17.87      3.02 o
  -3   3  15        0.72       -3.96      3.96 o
  -2   3  15      225.84      232.36      6.19 o
  -1   3  15       40.37       48.17      3.70 o
   0   3  15       33.54       28.93      3.41 o
   1   3  15       41.46       40.15      3.80 o
   2   3  15        1.82        5.54      3.22 o
   3   3  15       83.48       88.99      5.06 o
  -7   4  15       30.59       28.23      4.33 o
  -6   4  15       51.91       49.27      4.39 o
  -5   4  15        2.28        1.62      3.31 o
  -4   4  15       59.06       59.34      4.23 o
  -3   4  15       23.20       20.40      3.70 o
  -2   4  15       26.01       30.77      3.67 o
  -1   4  15      132.81      125.63      5.33 o
   0   4  15        5.78        0.73      5.08 o
   1   4  15       11.13        4.47      3.52 o
   2   4  15        7.40       -1.89      5.35 o
  -6   5  15       14.48        7.69      4.07 o
  -5   5  15       39.51       38.87      4.31 o
  -4   5  15        0.59       -0.51      4.49 o
  -3   5  15        7.87        7.83      3.26 o
  -2   5  15        2.59        6.43      3.14 o
  -1   5  15        1.53        2.82      4.29 o
   0   5  15       36.68       35.48      3.99 o
   1   5  15        0.68        4.69      4.87 o
  -4   6  15       11.09       11.01      3.82 o
  -3   6  15        0.08       -0.55      4.84 o
  -2   6  15       24.27       20.36      3.84 o
  -1   6  15        5.06        4.89      3.57 o
   0  -9  16       62.78       63.16      4.91 o
  -3  -8  16        1.84        1.83      3.29 o
  -2  -8  16       43.57       35.79      4.33 o
  -1  -8  16        1.26       -4.88      4.88 o
   0  -8  16       25.91       25.20      3.74 o
   1  -8  16       24.77       29.59      4.01 o
   2  -8  16        0.08       -4.65      4.70 o
   3  -8  16       56.57       53.69      4.97 o
  -4  -7  16       19.76        5.47      5.70 o
  -3  -7  16       18.52       13.01      3.56 o
  -2  -7  16        7.00        2.38      3.35 o
  -1  -7  16      129.99      133.42      5.54 o
   0  -7  16        0.09        3.19      2.93 o
   1  -7  16       57.89       56.17      4.23 o
   2  -7  16       11.82        8.46      3.41 o
   3  -7  16        2.00        1.08      4.91 o
   4  -7  16       34.39       31.90      4.30 o
  -5  -6  16       37.97       34.18      4.12 o
  -4  -6  16       11.18        9.83      3.21 o
  -3  -6  16       96.90       93.76      4.89 o
  -2  -6  16        8.07        8.18      3.19 o
  -1  -6  16       43.69       43.80      3.78 o
   0  -6  16      143.82      137.49      5.15 o
   1  -6  16        0.90       -1.87      4.20 o
   2  -6  16       64.62       59.89      4.18 o
   3  -6  16        1.93        8.43      3.00 o
   4  -6  16        0.21        1.36      4.80 o
  -6  -5  16        3.96        9.70      3.45 o
  -5  -5  16      103.63      102.71      5.10 o
  -4  -5  16       52.76       47.28      4.01 o
  -3  -5  16        0.27       -3.64      4.33 o
  -2  -5  16      110.00      116.15      4.62 o
  -1  -5  16        0.16       -1.95      3.73 o
   0  -5  16       10.78       15.08      2.95 o
   1  -5  16       13.09       10.67      3.22 o
   2  -5  16        0.14        3.35      2.69 o
   3  -5  16       46.82       41.00      3.92 o
   4  -5  16        2.57        6.96      3.05 o
   5  -5  16        4.00        6.40      3.53 o
  -6  -4  16       80.30       81.22      5.01 o
  -5  -4  16        0.66       -4.99      4.99 o
  -4  -4  16       73.94       70.78      4.16 o
  -3  -4  16        0.55        2.80      3.82 o
  -2  -4  16        4.64        6.77      2.73 o
  -1  -4  16       32.11       28.29      3.23 o
   0  -4  16        3.38        3.53      2.66 o
   1  -4  16       45.62       44.92      3.59 o
   2  -4  16       89.90       93.20      4.45 o
   3  -4  16        1.80       -4.59      4.59 o
   4  -4  16       40.51       43.60      3.98 o
   5  -4  16       10.32       13.72      3.53 o
  -7  -3  16        1.71        3.59      4.93 o
  -6  -3  16       17.42       15.82      3.60 o
  -5  -3  16       39.08       35.07      3.78 o
  -4  -3  16        0.82        0.66      3.70 o
  -3  -3  16      108.63      107.00      4.45 o
  -2  -3  16        8.68        8.36      2.65 o
  -1  -3  16       11.85        9.38      2.71 o
   0  -3  16       27.76       33.32      2.96 o
   1  -3  16       13.96       15.35      2.98 o
   2  -3  16       46.34       46.97      3.76 o
   3  -3  16       83.89       76.87      4.52 o
   4  -3  16        6.60        7.14      3.23 o
   5  -3  16       64.79       63.53      4.75 o
  -7  -2  16       57.32       54.90      4.57 o
  -6  -2  16        0.79        0.99      4.08 o
  -5  -2  16       12.66        4.10      4.22 o
  -4  -2  16        4.83        2.78      4.13 o
  -3  -2  16        4.20        5.60      2.78 o
  -2  -2  16      131.17      134.55      4.75 o
  -1  -2  16       49.63       44.67      3.42 o
   0  -2  16       41.79       41.61      3.34 o
   1  -2  16      158.97      162.50      5.29 o
   2  -2  16       15.44       18.34      3.17 o
   3  -2  16       30.84       30.08      3.70 o
   4  -2  16       45.39       46.38      4.00 o
   5  -2  16        0.79        3.09      4.70 o
  -7  -1  16       10.01        7.69      3.46 o
  -6  -1  16       46.99       39.92      4.07 o
  -5  -1  16        2.01       -1.13      4.14 o
  -4  -1  16       54.40       51.12      3.90 o
  -3  -1  16      157.38      155.40      5.24 o
  -2  -1  16       18.22       20.40      2.93 o
  -1  -1  16      119.55      121.63      4.59 o
   0  -1  16       72.97       71.07      4.00 o
   1  -1  16       44.24       44.22      3.51 o
   2  -1  16       78.10       79.88      4.38 o
   3  -1  16        1.82       -4.69      4.69 o
   4  -1  16       29.15       29.87      3.97 o
  -7   0  16        4.54        4.50      4.80 o
  -6   0  16       12.95       15.72      3.19 o
  -5   0  16       79.88       81.87      4.32 o
  -4   0  16       33.94       34.35      3.52 o
  -3   0  16       53.41       51.60      3.76 o
  -2   0  16       66.89       66.81      3.90 o
  -1   0  16        0.14        1.41      3.40 o
   0   0  16      195.51      192.36      5.61 o
   1   0  16        0.13        2.70      2.88 o
   2   0  16        0.23        2.75      3.77 o
   3   0  16       38.45       35.71      4.02 o
   4   0  16        3.47       -1.08      4.94 o
  -7   1  16       23.68       21.95      3.78 o
  -6   1  16        8.74        8.66      3.41 o
  -5   1  16       20.72       21.74      3.32 o
  -4   1  16      116.92      113.21      4.75 o
  -3   1  16        0.85        1.37      2.77 o
  -2   1  16       74.98       83.94      4.22 o
  -1   1  16       71.50       82.73      4.13 o
   0   1  16        0.21       -4.65      4.65 o
   1   1  16       75.95       74.88      4.18 o
   2   1  16        0.81        0.48      4.37 o
   3   1  16       70.03       66.24      4.64 o
   4   1  16       42.79       43.98      4.40 o
  -7   2  16       15.41       16.44      3.96 o
  -6   2  16       79.88       77.01      4.64 o
  -5   2  16        1.98       -1.92      4.49 o
  -4   2  16       28.64       23.27      3.50 o
  -3   2  16      138.07      138.15      5.12 o
  -2   2  16        3.51        8.87      2.74 o
  -1   2  16      107.19      101.84      4.71 o
   0   2  16        3.93        4.09      4.34 o
   1   2  16        0.36       -4.05      4.32 o
   2   2  16       45.52       44.10      3.97 o
   3   2  16        1.81        8.42      3.56 o
  -7   3  16       38.55       38.56      4.36 o
  -6   3  16        0.99        8.74      3.10 o
  -5   3  16       60.63       45.99      4.49 o
  -4   3  16        1.44        3.13      4.37 o
  -3   3  16        4.51        2.58      4.44 o
  -2   3  16        0.15        3.96      4.30 o
  -1   3  16        4.85        8.83      2.96 o
   0   3  16       57.90       56.75      4.22 o
   1   3  16        3.20        1.65      3.25 o
   2   3  16        2.04       -2.15      4.78 o
  -6   4  16        0.44       -0.84      4.80 o
  -5   4  16        5.21       -0.80      5.14 o
  -4   4  16       21.78       17.01      3.74 o
  -3   4  16       25.25       25.57      3.80 o
  -2   4  16       17.55       20.74      3.44 o
  -1   4  16       26.03       18.50      3.78 o
   0   4  16       13.19       20.23      3.51 o
   1   4  16       51.27       51.05      4.30 o
  -5   5  16       12.42        9.34      3.74 o
  -4   5  16       13.06        8.78      3.67 o
  -3   5  16       33.82       32.83      4.09 o
  -2   5  16       11.94        9.45      3.74 o
  -1   5  16       32.83       35.66      3.91 o
   0   5  16        6.35       -1.13      5.24 o
  -2  -8  17        8.94        4.59      5.00 o
  -1  -8  17        0.91        4.51      3.30 o
   0  -8  17       60.38       64.22      4.62 o
   1  -8  17        7.95        9.36      3.64 o
  -3  -7  17        1.19       -5.00      5.00 o
  -2  -7  17       53.59       57.40      4.32 o
  -1  -7  17       46.56       44.21      4.50 o
   0  -7  17        1.14       -4.83      4.83 o
   1  -7  17       31.60       31.26      3.79 o
   2  -7  17        2.60       -1.92      4.70 o
   3  -7  17       19.51       15.92      3.93 o
  -5  -6  17        1.06        4.60      4.76 o
  -4  -6  17        2.03        1.89      4.79 o
  -3  -6  17       19.85       24.69      3.61 o
  -2  -6  17        0.72        5.63      3.01 o
  -1  -6  17      115.86      109.01      5.17 o
   0  -6  17        7.65       11.60      3.23 o
   1  -6  17        4.75        4.28      4.65 o
   2  -6  17       39.75       35.21      3.94 o
   3  -6  17        3.01        2.74      4.64 o
  -5  -5  17       64.92       62.47      4.68 o
  -4  -5  17        3.49        0.26      4.36 o
  -3  -5  17       39.24       43.13      3.80 o
  -2  -5  17       47.76       45.71      3.84 o
  -1  -5  17        0.10        0.70      2.98 o
   0  -5  17       67.55       62.62      4.15 o
   1  -5  17        4.11        0.24      4.30 o
   2  -5  17       27.63       31.83      3.60 o
   3  -5  17       27.12       25.69      3.75 o
   4  -5  17        1.81        2.55      4.68 o
  -6  -4  17       20.91       19.34      3.88 o
  -5  -4  17       19.16       21.59      3.76 o
  -4  -4  17       95.88       94.70      4.62 o
  -3  -4  17        1.25       -4.64      4.64 o
  -2  -4  17       73.17       62.38      4.15 o
  -1  -4  17       10.63       11.78      2.92 o
   0  -4  17        0.85        1.58      3.97 o
   1  -4  17       77.12       73.75      4.26 o
   2  -4  17       25.81       20.72      3.65 o
   3  -4  17       26.64       23.56      3.90 o
   4  -4  17       50.36       45.06      4.47 o
  -6  -3  17       61.02       55.26      4.57 o
  -5  -3  17        8.56       10.31      3.21 o
  -4  -3  17       26.96       21.40      3.43 o
  -3  -3  17      137.31      138.65      5.10 o
  -2  -3  17       13.00       11.86      2.96 o
  -1  -3  17       34.04       36.96      3.20 o
   0  -3  17       14.02        6.90      3.19 o
   1  -3  17       16.11       12.32      3.03 o
   2  -3  17       82.39       76.89      4.53 o
   3  -3  17       16.54       13.31      3.56 o
   4  -3  17       20.92       22.95      3.82 o
  -7  -2  17       48.87       40.17      4.80 o
  -6  -2  17        1.72        3.91      4.12 o
  -5  -2  17       35.04       30.02      3.68 o
  -4  -2  17        1.35        1.95      2.77 o
  -3  -2  17       28.33       29.12      3.55 o
  -2  -2  17       58.75       59.13      3.98 o
  -1  -2  17        8.07       11.34      2.73 o
   0  -2  17       85.15       83.74      4.39 o
   1  -2  17       39.38       38.56      3.80 o
   2  -2  17       10.68       10.23      3.28 o
   3  -2  17       28.34       29.88      3.80 o
   4  -2  17        7.59       14.43      3.60 o
  -7  -1  17       32.04       35.36      4.08 o
  -6  -1  17       14.36       15.50      3.58 o
  -5  -1  17        1.11       -1.69      4.25 o
  -4  -1  17       27.79       32.17      3.58 o
  -3  -1  17        0.56        0.88      4.01 o
  -2  -1  17        5.85        7.32      2.80 o
  -1  -1  17      153.03      161.00      5.22 o
   0  -1  17       29.82       36.11      3.53 o
   1  -1  17       79.43       75.33      4.41 o
   2  -1  17       13.30       13.64      3.39 o
   3  -1  17        1.79       -3.62      4.60 o
   4  -1  17       53.36       54.70      4.52 o
  -7   0  17        0.23        3.63      3.46 o
  -6   0  17       58.66       47.79      4.62 o
  -5   0  17       19.72       18.81      3.48 o
  -4   0  17        7.87       11.41      2.94 o
  -3   0  17      117.34      106.60      4.76 o
  -2   0  17       18.76       20.70      3.27 o
  -1   0  17       44.64       49.56      3.87 o
   0   0  17       93.32      106.07      4.68 o
   1   0  17        1.02        3.05      2.79 o
   2   0  17       66.62       65.54      4.49 o
   3   0  17        0.53       -4.72      4.72 o
  -7   1  17       30.93       37.75      4.11 o
  -6   1  17        0.16        1.84      4.43 o
  -5   1  17       58.64       61.90      4.33 o
  -4   1  17       50.66       49.36      4.15 o
  -3   1  17        9.76       13.74      3.20 o
  -2   1  17       30.84       29.65      3.60 o
  -1   1  17       35.53       37.03      3.50 o
   0   1  17        7.32       10.41      3.25 o
   1   1  17       15.77       19.65      3.42 o
   2   1  17        0.41       -4.56      4.56 o
   3   1  17       34.22       27.29      4.24 o
  -6   2  17        1.00        1.62      4.54 o
  -5   2  17        0.08        0.00      4.65 o
  -4   2  17       78.83       72.98      4.66 o
  -3   2  17        0.11       -2.15      4.28 o
  -2   2  17        0.57       -0.95      4.51 o
  -1   2  17       52.35       52.91      4.16 o
   0   2  17        1.91       -4.68      4.68 o
   1   2  17       27.02       18.76      4.01 o
   2   2  17       18.59       20.82      3.74 o
  -6   3  17       37.86       33.05      4.28 o
  -5   3  17       39.47       40.12      4.13 o
  -4   3  17        0.19        0.26      4.65 o
  -3   3  17       49.45       56.14      4.13 o
  -2   3  17       15.58       16.45      3.67 o
  -1   3  17       74.10       67.62      4.53 o
   0   3  17       32.09       22.89      3.87 o
   1   3  17        0.84        0.55      4.93 o
  -5   4  17       28.33       27.52      3.84 o
  -4   4  17        3.70        3.01      4.96 o
  -3   4  17        6.18        2.42      5.29 o
  -2   4  17       53.94       49.39      4.52 o
  -1   4  17        0.55        0.27      4.87 o
   0   4  17        7.28        1.40      5.18 o
  -2  -7  18       41.78       44.71      4.27 o
  -1  -7  18        4.11        3.34      5.23 o
   0  -7  18       34.14       31.00      4.07 o
   1  -7  18       26.76       21.32      3.96 o
  -4  -6  18       18.14       12.71      3.81 o
  -3  -6  18        4.68       -1.37      4.98 o
  -2  -6  18       13.49       11.70      3.68 o
  -1  -6  18       96.93       86.52      5.14 o
   0  -6  18        4.12        0.53      4.67 o
   1  -6  18       81.34       76.97      4.72 o
   2  -6  18       13.44       11.55      3.78 o
  -5  -5  18       29.00       25.09      4.07 o
  -4  -5  18        8.71        4.34      4.59 o
  -3  -5  18       89.05       84.67      4.78 o
  -2  -5  18       19.54       13.79      3.78 o
  -1  -5  18       16.91       12.77      3.58 o
   0  -5  18       40.27       35.80      3.72 o
   1  -5  18        2.73        4.13      4.32 o
   2  -5  18       64.41       68.60      4.60 o
   3  -5  18        2.87        1.41      5.27 o
  -5  -4  18       28.82       29.17      3.86 o
  -4  -4  18       40.79       37.11      4.16 o
  -3  -4  18       25.84       27.74      3.61 o
  -2  -4  18       92.66       81.98      4.72 o
  -1  -4  18        0.25        3.38      2.85 o
   0  -4  18       10.57       13.06      3.29 o
   1  -4  18       21.02       27.86      3.66 o
   2  -4  18        2.00        1.05      4.83 o
   3  -4  18       10.90        6.25      3.76 o
  -6  -3  18       41.60       42.92      4.31 o
  -5  -3  18        0.14       -5.29      5.29 o
  -4  -3  18       47.31       46.03      4.06 o
  -3  -3  18        6.01        9.72      3.05 o
  -2  -3  18        0.68       -1.18      3.99 o
  -1  -3  18       42.75       39.48      3.76 o
   0  -3  18        7.21       10.67      3.26 o
   1  -3  18       14.27       16.82      3.34 o
   2  -3  18       18.96       29.55      3.49 o
   3  -3  18        2.06        3.86      4.34 o
  -6  -2  18       32.48       32.99      4.04 o
  -5  -2  18       40.57       39.05      4.22 o
  -4  -2  18        2.48        6.22      2.90 o
  -3  -2  18       46.13       40.74      3.91 o
  -2  -2  18       14.38       16.56      3.19 o
  -1  -2  18       25.28       21.47      3.42 o
   0  -2  18       84.99       89.73      4.74 o
   1  -2  18        4.19        2.72      3.20 o
   2  -2  18       16.62       13.64      3.78 o
   3  -2  18       38.30       32.38      4.45 o
  -6  -1  18        4.82       -5.30      5.30 o
  -5  -1  18       25.29       22.41      3.85 o
  -4  -1  18       29.16       27.65      3.66 o
  -3  -1  18        0.10        2.40      4.13 o
  -2  -1  18       18.24       23.82      3.25 o
  -1  -1  18        1.07        0.47      4.42 o
   0  -1  18        2.28        7.59      3.20 o
   1  -1  18       78.00       66.70      4.63 o
   2  -1  18        0.96        2.90      4.83 o
   3  -1  18       13.56       20.96      3.67 o
  -6   0  18        1.62       -3.62      5.10 o
  -5   0  18        2.71        1.84      3.34 o
  -4   0  18       53.13       47.77      4.37 o
  -3   0  18       19.73       12.40      3.60 o
  -2   0  18        9.51       13.09      3.34 o
  -1   0  18       46.14       46.70      4.03 o
   0   0  18        4.71       -2.22      4.34 o
   1   0  18       16.47       18.62      3.48 o
   2   0  18       64.34       55.85      4.62 o
  -6   1  18        2.30       10.47      3.40 o
  -5   1  18       50.04       50.36      4.42 o
  -4   1  18        9.31        9.63      3.62 o
  -3   1  18       66.00       63.93      4.44 o
  -2   1  18       80.25       85.89      4.95 o
  -1   1  18       48.35       51.35      4.20 o
   0   1  18       97.51       92.38      5.07 o
   1   1  18        1.30        0.00      4.72 o
   2   1  18       27.37       25.92      4.15 o
  -5   2  18       27.01       23.78      4.11 o
  -4   2  18       27.72       18.65      4.00 o
  -3   2  18        8.14        4.82      3.44 o
  -2   2  18      127.73      129.38      5.69 o
  -1   2  18       21.96       26.18      3.88 o
   0   2  18        0.38        4.44      3.23 o
   1   2  18       10.24       13.17      3.82 o
  -4   3  18        5.18       11.45      3.55 o
  -3   3  18       10.70        4.39      5.49 o
  -2   3  18        0.91        0.55      4.89 o
  -1   3  18       29.51       24.24      4.14 o
   0   3  18        7.65        5.12      3.54 o
  -2  -6  19       27.64       21.48      4.13 o
  -1  -6  19       14.93       16.64      3.82 o
   0  -6  19        4.91        3.09      5.23 o
   1  -6  19       66.48       68.33      5.14 o
  -4  -5  19       11.15        5.46      3.76 o
  -3  -5  19       25.96       25.61      3.77 o
  -2  -5  19        0.54        1.62      4.87 o
  -1  -5  19       26.30       21.05      3.84 o
   0  -5  19       13.69       10.81      3.76 o
   1  -5  19       17.86       20.60      3.50 o
   2  -5  19       31.72       34.60      4.30 o
  -4  -4  19        6.80        6.93      3.55 o
  -3  -4  19       43.22       44.21      4.22 o
  -2  -4  19       55.04       54.88      4.30 o
  -1  -4  19        3.44        3.38      4.68 o
   0  -4  19       46.70       50.98      4.08 o
   1  -4  19        1.03        0.54      5.05 o
   2  -4  19        4.57        8.58      3.53 o
  -5  -3  19        3.54        7.80      3.53 o
  -4  -3  19       68.19       65.22      4.78 o
  -3  -3  19        5.37        3.65      4.92 o
  -2  -3  19       48.74       45.01      4.11 o
  -1  -3  19        5.01        9.31      3.25 o
   0  -3  19        2.93        1.29      5.33 o
   1  -3  19       13.94        9.07      3.61 o
   2  -3  19        0.63       -5.12      5.12 o
  -5  -2  19        0.13        5.58      3.44 o
  -4  -2  19        7.27        3.19      4.88 o
  -3  -2  19       39.31       44.08      3.93 o
  -2  -2  19       12.42       18.13      3.27 o
  -1  -2  19       15.14       15.35      3.52 o
   0  -2  19       13.75       15.10      3.63 o
   1  -2  19        2.79        4.80      4.93 o
   2  -2  19       38.80       27.29      4.34 o
  -5  -1  19       67.78       66.32      5.00 o
  -4  -1  19        3.78        3.99      4.90 o
  -3  -1  19        7.77        5.56      3.51 o
  -2  -1  19       33.53       30.07      4.05 o
  -1  -1  19       25.46       25.82      3.90 o
   0  -1  19      140.82      139.87      6.03 o
   1  -1  19       28.65       25.96      3.99 o
   2  -1  19        8.60        5.54      3.71 o
  -5   0  19       23.86       26.78      3.95 o
  -4   0  19       50.64       42.26      4.45 o
  -3   0  19        1.93        3.15      4.72 o
  -2   0  19       57.07       62.42      4.63 o
  -1   0  19       66.86       66.08      4.72 o
   0   0  19        0.16        3.34      3.24 o
   1   0  19       25.12       18.86      4.04 o
  -5   1  19        0.34        1.14      5.22 o
  -4   1  19        1.59       -2.48      4.85 o
  -3   1  19       32.89       36.79      4.18 o
  -2   1  19        6.17        2.14      5.14 o
  -1   1  19       20.91       29.97      3.94 o
   0   1  19       10.20       11.48      3.68 o
   1   1  19        1.33        4.03      5.19 o
  -4   2  19       11.17       12.13      3.95 o
  -3   2  19       18.10       16.67      4.09 o
  -2   2  19       34.12       36.27      4.18 o
  -1   2  19        4.15        1.69      4.74 o
  -2  -5  20       10.34       15.86      3.66 o
  -1  -5  20       31.36       26.08      4.28 o
  -3  -4  20       69.32       65.59      4.68 o
  -2  -4  20        5.20        1.68      5.04 o
  -1  -4  20        3.94        3.07      3.56 o
   0  -4  20       20.02       23.28      3.90 o
  -4  -3  20       24.28       24.63      4.06 o
  -3  -3  20        3.29       -3.07      5.17 o
  -2  -3  20       69.00       65.96      4.65 o
  -1  -3  20       20.93       14.08      4.07 o
   0  -3  20       83.54       82.94      4.95 o
   1  -3  20       30.28       29.13      4.18 o
  -4  -2  20       72.54       70.19      5.14 o
  -3  -2  20        2.55       -1.65      5.14 o
  -2  -2  20        9.53        9.11      3.71 o
  -1  -2  20       84.39       73.28      4.97 o
   0  -2  20        2.37        4.43      4.69 o
   1  -2  20        8.71       10.59      3.72 o
  -4  -1  20        0.63       -2.84      5.03 o
  -3  -1  20       20.10       22.67      3.76 o
  -2  -1  20        0.58       -5.17      5.17 o
  -1  -1  20        0.67        3.99      3.41 o
   0  -1  20        8.14        0.84      3.95 o
  -3   0  20        7.34        4.49      5.22 o
  -2   0  20       24.73       26.04      4.08 o
  -1   0  20        0.10       -3.65      5.04 o
   0   0  20       10.51        9.03      3.63 o
  -2   1  20       12.31       17.21      3.78 o
 
